# Supplementary material for: Mechanism of nimodipine in treating neurodegenerative diseases: in silico target identification and molecular dynamic simulation
Source: Front Pharmacol. 2025 Mar 13;16:1549953. doi: 10.3389/fphar.2025.1549953 (PMC11965916; doi:10.3389/fphar.2025.1549953)
Supplement: Supplementary file 1 [file Table2.xlsx]

## Sheet: Sheet1
Supplementary Table S2. Search Strategies and Results of Neurodegenerative-Disease-Related Targets In The CTD Database (Not Deduplicated)
No.	# Input	DiseaseName	DiseaseID	GeneSymbol	GeneID	DiseaseCategories	DirectEvidence	OmimIDs	PubMedIDs
1	amnesia	Amnesia	MESH:D000647	APP	351	Mental disorder|Nervous system disease|Signs and symptoms	marker/mechanism		12642396
2	amnesia	Amnesia	MESH:D000647	AVP	551	Mental disorder|Nervous system disease|Signs and symptoms	therapeutic		7562510
3	amnesia	Amnesia	MESH:D000647	CSF2	1437	Mental disorder|Nervous system disease|Signs and symptoms	therapeutic		8877002
4	amnesia	Amnesia	MESH:D000647	GNAI1	2770	Mental disorder|Nervous system disease|Signs and symptoms	marker/mechanism		11350863
5	amnesia	Amnesia	MESH:D000647	GNAI3	2773	Mental disorder|Nervous system disease|Signs and symptoms	marker/mechanism		11350863
6	amnesia	Amnesia	MESH:D000647	GRP	2922	Mental disorder|Nervous system disease|Signs and symptoms	therapeutic		11564462
7	amnesia	Amnesia	MESH:D000647	HRH3	11255	Mental disorder|Nervous system disease|Signs and symptoms	marker/mechanism		11125734
8	amnesia	Amnesia	MESH:D000647	IL1A	3552	Mental disorder|Nervous system disease|Signs and symptoms	therapeutic		8003924
9	amnesia	Amnesia	MESH:D000647	IL2	3558	Mental disorder|Nervous system disease|Signs and symptoms	marker/mechanism		8241462
10	amnesia	Amnesia	MESH:D000647	IL6	3569	Mental disorder|Nervous system disease|Signs and symptoms	therapeutic		9189931
11	amnesia	Amnesia	MESH:D000647	NGF	4803	Mental disorder|Nervous system disease|Signs and symptoms	therapeutic		16405025|19694610
12	amnesia	Amnesia	MESH:D000647	PDYN	5173	Mental disorder|Nervous system disease|Signs and symptoms	therapeutic		7768285
13	amnesia	Amnesia	MESH:D000647	POMC	5443	Mental disorder|Nervous system disease|Signs and symptoms	marker/mechanism		2841920
14	amnesia	Amnesia	MESH:D000647	PREP	5550	Mental disorder|Nervous system disease|Signs and symptoms	marker/mechanism		8691432
15	amnesia	Amnesia	MESH:D000647	SIGMAR1	10280	Mental disorder|Nervous system disease|Signs and symptoms	therapeutic		12028363
16	amnesia	Amnesia	MESH:D000647	TAC1	6863	Mental disorder|Nervous system disease|Signs and symptoms	therapeutic		20600432|7562510|9521815
17	amnesia	Amnesia	MESH:D000647	TRH	7200	Mental disorder|Nervous system disease|Signs and symptoms	therapeutic		7562510|7617693|8405091
18	learning disabilities	Learning Disabilities	MESH:D007859	ACHE	43	Mental disorder|Nervous system disease|Signs and symptoms	marker/mechanism		18533140
19	learning disabilities	Learning Disabilities	MESH:D007859	APOD	347	Mental disorder|Nervous system disease|Signs and symptoms	marker/mechanism		18419796
20	learning disabilities	Learning Disabilities	MESH:D007859	APP	351	Mental disorder|Nervous system disease|Signs and symptoms	marker/mechanism		16474004|18533140|20816828|22484447|25213453|26420483|27306655|29729307|35247505
21	learning disabilities	Learning Disabilities	MESH:D007859	BCL2	596	Mental disorder|Nervous system disease|Signs and symptoms	marker/mechanism		17967740
22	learning disabilities	Learning Disabilities	MESH:D007859	CAMKMT	79823	Mental disorder|Nervous system disease|Signs and symptoms	marker/mechanism		26247364
23	learning disabilities	Learning Disabilities	MESH:D007859	GRIA1	2890	Mental disorder|Nervous system disease|Signs and symptoms	marker/mechanism		16495937
24	learning disabilities	Learning Disabilities	MESH:D007859	HMOX1	3162	Mental disorder|Nervous system disease|Signs and symptoms	marker/mechanism		11718997
25	learning disabilities	Learning Disabilities	MESH:D007859	HTR1A	3350	Mental disorder|Nervous system disease|Signs and symptoms	marker/mechanism		12591222
26	learning disabilities	Learning Disabilities	MESH:D007859	HTR7	3363	Mental disorder|Nervous system disease|Signs and symptoms	marker/mechanism		21859099
27	learning disabilities	Learning Disabilities	MESH:D007859	IGF1	3479	Mental disorder|Nervous system disease|Signs and symptoms	therapeutic		34632857
28	learning disabilities	Learning Disabilities	MESH:D007859	IL1B	3553	Mental disorder|Nervous system disease|Signs and symptoms	marker/mechanism		21290410
29	learning disabilities	Learning Disabilities	MESH:D007859	IL1RN	3557	Mental disorder|Nervous system disease|Signs and symptoms	therapeutic		25665855
30	learning disabilities	Learning Disabilities	MESH:D007859	KL	9365	Mental disorder|Nervous system disease|Signs and symptoms	marker/mechanism		25309793
31	learning disabilities	Learning Disabilities	MESH:D007859	MAPT	4137	Mental disorder|Nervous system disease|Signs and symptoms	marker/mechanism		24556215
32	learning disabilities	Learning Disabilities	MESH:D007859	MECP2	4204	Mental disorder|Nervous system disease|Signs and symptoms	marker/mechanism		19921286
33	learning disabilities	Learning Disabilities	MESH:D007859	MICU1	10367	Mental disorder|Nervous system disease|Signs and symptoms	marker/mechanism		24336167
34	learning disabilities	Learning Disabilities	MESH:D007859	MIR124A-3	723951	Mental disorder|Nervous system disease|Signs and symptoms	therapeutic		28867212
35	learning disabilities	Learning Disabilities	MESH:D007859	MT1	17748	Mental disorder|Nervous system disease|Signs and symptoms	marker/mechanism		16216453
36	learning disabilities	Learning Disabilities	MESH:D007859	MT2	17750	Mental disorder|Nervous system disease|Signs and symptoms	marker/mechanism		16216453
37	learning disabilities	Learning Disabilities	MESH:D007859	NF1	4763	Mental disorder|Nervous system disease|Signs and symptoms	marker/mechanism		21949590
38	learning disabilities	Learning Disabilities	MESH:D007859	PDE1B	5153	Mental disorder|Nervous system disease|Signs and symptoms	marker/mechanism		12077213
39	learning disabilities	Learning Disabilities	MESH:D007859	PNOC	5368	Mental disorder|Nervous system disease|Signs and symptoms	marker/mechanism		10401555
40	learning disabilities	Learning Disabilities	MESH:D007859	POR	5447	Mental disorder|Nervous system disease|Signs and symptoms	marker/mechanism		21987461
41	learning disabilities	Learning Disabilities	MESH:D007859	PRKN	5071	Mental disorder|Nervous system disease|Signs and symptoms	marker/mechanism		12915482
42	learning disabilities	Learning Disabilities	MESH:D007859	PSEN1	5663	Mental disorder|Nervous system disease|Signs and symptoms	marker/mechanism		25213453
43	learning disabilities	Learning Disabilities	MESH:D007859	SIGMAR1	10280	Mental disorder|Nervous system disease|Signs and symptoms	therapeutic		15451042
44	learning disabilities	Learning Disabilities	MESH:D007859	SLC17A6	57084	Mental disorder|Nervous system disease|Signs and symptoms	marker/mechanism		21295146
45	learning disabilities	Learning Disabilities	MESH:D007859	SLC17A7	57030	Mental disorder|Nervous system disease|Signs and symptoms	marker/mechanism		21295146
46	learning disabilities	Learning Disabilities	MESH:D007859	SYP	6855	Mental disorder|Nervous system disease|Signs and symptoms	marker/mechanism		21295146
47	learning disabilities	Learning Disabilities	MESH:D007859	TH	7054	Mental disorder|Nervous system disease|Signs and symptoms	marker/mechanism		10984662|9822156
48	learning disabilities	Learning Disabilities	MESH:D007859	TLR4	7099	Mental disorder|Nervous system disease|Signs and symptoms	marker/mechanism		29107071
49	learning disabilities	Learning Disabilities	MESH:D007859	TRH	7200	Mental disorder|Nervous system disease|Signs and symptoms	therapeutic		8405091
50	learning disabilities	Learning Disabilities	MESH:D007859	VEGFA	7422	Mental disorder|Nervous system disease|Signs and symptoms	therapeutic		20801723
51	cognition disorders	Cognition Disorders	MESH:D003072	ABCC4	10257	Mental disorder	marker/mechanism		29382564
52	cognition disorders	Cognition Disorders	MESH:D003072	AFF4	27125	Mental disorder	marker/mechanism		25730767
53	cognition disorders	Cognition Disorders	MESH:D003072	AGT	183	Mental disorder	marker/mechanism		22982863
54	cognition disorders	Cognition Disorders	MESH:D003072	APOE	348	Mental disorder	marker/mechanism		18239197
55	cognition disorders	Cognition Disorders	MESH:D003072	APP	351	Mental disorder	marker/mechanism		17406652|17600377|21350020|24189446|26945731|32522471
56	cognition disorders	Cognition Disorders	MESH:D003072	BCHE	590	Mental disorder	marker/mechanism|therapeutic		12003252|20513442
57	cognition disorders	Cognition Disorders	MESH:D003072	CAPN2	824	Mental disorder	therapeutic		31672664
58	cognition disorders	Cognition Disorders	MESH:D003072	CDK5R1	8851	Mental disorder	marker/mechanism		17581637
59	cognition disorders	Cognition Disorders	MESH:D003072	CNR1	1268	Mental disorder	marker/mechanism		29294249
60	cognition disorders	Cognition Disorders	MESH:D003072	COMT	1312	Mental disorder	marker/mechanism		17123785
61	cognition disorders	Cognition Disorders	MESH:D003072	CRH	1392	Mental disorder	marker/mechanism		16039799
62	cognition disorders	Cognition Disorders	MESH:D003072	CRNDE	643911	Mental disorder	therapeutic		36263453
63	cognition disorders	Cognition Disorders	MESH:D003072	CYP2D4	171522	Mental disorder	marker/mechanism		20727252
64	cognition disorders	Cognition Disorders	MESH:D003072	DRD2	1813	Mental disorder	marker/mechanism		19910723
65	cognition disorders	Cognition Disorders	MESH:D003072	DRD3	1814	Mental disorder	marker/mechanism		15619116
66	cognition disorders	Cognition Disorders	MESH:D003072	EIF2S1	1965	Mental disorder	marker/mechanism		17406652
67	cognition disorders	Cognition Disorders	MESH:D003072	EPO	2056	Mental disorder	therapeutic		20833152
68	cognition disorders	Cognition Disorders	MESH:D003072	FGF14	2259	Mental disorder	marker/mechanism		26089778
69	cognition disorders	Cognition Disorders	MESH:D003072	FMR1	2332	Mental disorder	marker/mechanism		22043169
70	cognition disorders	Cognition Disorders	MESH:D003072	FOSB	2354	Mental disorder	marker/mechanism		24067299
71	cognition disorders	Cognition Disorders	MESH:D003072	GSK3B	2932	Mental disorder	marker/mechanism		24634145
72	cognition disorders	Cognition Disorders	MESH:D003072	HTR2A	3356	Mental disorder	marker/mechanism		29294249
73	cognition disorders	Cognition Disorders	MESH:D003072	IGF2	3481	Mental disorder	therapeutic		21270887
74	cognition disorders	Cognition Disorders	MESH:D003072	LAMB2	3913	Mental disorder	marker/mechanism		30226399
75	cognition disorders	Cognition Disorders	MESH:D003072	LEPR	3953	Mental disorder	marker/mechanism		35192202
76	cognition disorders	Cognition Disorders	MESH:D003072	MAOA	4128	Mental disorder	marker/mechanism		24402517
77	cognition disorders	Cognition Disorders	MESH:D003072	MAPT	4137	Mental disorder	marker/mechanism		24556215|26945731
78	cognition disorders	Cognition Disorders	MESH:D003072	MEG3	55384	Mental disorder	therapeutic		35164634
79	cognition disorders	Cognition Disorders	MESH:D003072	MET	4233	Mental disorder	marker/mechanism		20080979
80	cognition disorders	Cognition Disorders	MESH:D003072	MT1	17748	Mental disorder	marker/mechanism		18226494
81	cognition disorders	Cognition Disorders	MESH:D003072	MT2	17750	Mental disorder	marker/mechanism		18226494
82	cognition disorders	Cognition Disorders	MESH:D003072	NR0B2	8431	Mental disorder	marker/mechanism		29382564
83	cognition disorders	Cognition Disorders	MESH:D003072	OIP5-AS1	729082	Mental disorder	therapeutic		36000339
84	cognition disorders	Cognition Disorders	MESH:D003072	OTC	5009	Mental disorder	marker/mechanism		8778603
85	cognition disorders	Cognition Disorders	MESH:D003072	OXTR	5021	Mental disorder	marker/mechanism		20347913
86	cognition disorders	Cognition Disorders	MESH:D003072	PHLDA1	22822	Mental disorder	marker/mechanism		36155068
87	cognition disorders	Cognition Disorders	MESH:D003072	PINK1	65018	Mental disorder	marker/mechanism		36804394
88	cognition disorders	Cognition Disorders	MESH:D003072	PSEN1	5663	Mental disorder	marker/mechanism		26945731
89	cognition disorders	Cognition Disorders	MESH:D003072	PTGS2	5743	Mental disorder	marker/mechanism		12410334
90	cognition disorders	Cognition Disorders	MESH:D003072	RAB40AL	282808	Mental disorder	marker/mechanism		22581972
91	cognition disorders	Cognition Disorders	MESH:D003072	SETD7	80854	Mental disorder	therapeutic		35187972
92	cognition disorders	Cognition Disorders	MESH:D003072	SLC10A2	6555	Mental disorder	marker/mechanism		29382564
93	cognition disorders	Cognition Disorders	MESH:D003072	SLC1A1	6505	Mental disorder	marker/mechanism		22575539
94	cognition disorders	Cognition Disorders	MESH:D003072	SLC4A10	57282	Mental disorder	marker/mechanism		18413482
95	cognition disorders	Cognition Disorders	MESH:D003072	SLC51A	200931	Mental disorder	marker/mechanism		29382564
96	cognition disorders	Cognition Disorders	MESH:D003072	SLC51B	123264	Mental disorder	marker/mechanism		29382564
97	cognition disorders	Cognition Disorders	MESH:D003072	SLC6A4	6532	Mental disorder	marker/mechanism		23209555
98	cognition disorders	Cognition Disorders	MESH:D003072	SMAD4	4089	Mental disorder	marker/mechanism		22158539
99	cognition disorders	Cognition Disorders	MESH:D003072	TSC1	7248	Mental disorder	marker/mechanism		18067135
100	cognition disorders	Cognition Disorders	MESH:D003072	VIP	7432	Mental disorder	therapeutic		8208360
101	cognition disorders	Cognition Disorders	MESH:D003072	WDR48	57599	Mental disorder	therapeutic		36047109
102	cognition disorders	Cognition Disorders	MESH:D003072	ZNF41	7592	Mental disorder	marker/mechanism		14628291
103	motor skills disorders	Motor Skills Disorders	MESH:D019957	AKAP5	9495	Mental disorder	marker/mechanism		18711127
104	motor skills disorders	Motor Skills Disorders	MESH:D019957	CAMKMT	79823	Mental disorder	marker/mechanism		26247364
105	motor skills disorders	Motor Skills Disorders	MESH:D019957	CLN6	54982	Mental disorder	marker/mechanism		23789114
106	motor skills disorders	Motor Skills Disorders	MESH:D019957	CNR1	1268	Mental disorder	therapeutic		26460022
107	motor skills disorders	Motor Skills Disorders	MESH:D019957	DISC1	27185	Mental disorder	marker/mechanism		26754951
108	motor skills disorders	Motor Skills Disorders	MESH:D019957	FGFR2	2263	Mental disorder	marker/mechanism		16465081
109	motor skills disorders	Motor Skills Disorders	MESH:D019957	NDUFS4	4724	Mental disorder	marker/mechanism		24935635
110	motor skills disorders	Motor Skills Disorders	MESH:D019957	OGG1	4968	Mental disorder	marker/mechanism		18768699
111	motor skills disorders	Motor Skills Disorders	MESH:D019957	PTEN	5728	Mental disorder	marker/mechanism		9286463
112	motor skills disorders	Motor Skills Disorders	MESH:D019957	RPTOR	57521	Mental disorder	therapeutic		32773031
113	motor skills disorders	Motor Skills Disorders	MESH:D019957	SHANK1	50944	Mental disorder	marker/mechanism		20868654
114	motor skills disorders	Motor Skills Disorders	MESH:D019957	SOD1	6647	Mental disorder	marker/mechanism		29434186
115	motor skills disorders	Motor Skills Disorders	MESH:D019957	SQSTM1	8878	Mental disorder	marker/mechanism		32773031
116	dementia	Dementia	MESH:D003704	APP	351	Mental disorder|Nervous system disease	marker/mechanism		22300406
117	dementia	Dementia	MESH:D003704	CP	1356	Mental disorder|Nervous system disease	marker/mechanism		12572680
118	dementia	Dementia	MESH:D003704	DNMT1	1786	Mental disorder|Nervous system disease	marker/mechanism		21532572
119	dementia	Dementia	MESH:D003704	GRN	2896	Mental disorder|Nervous system disease	marker/mechanism		17436289|18543312
120	dementia	Dementia	MESH:D003704	MAPT	4137	Mental disorder|Nervous system disease	marker/mechanism		11889249|22300406
121	dementia	Dementia	MESH:D003704	SLC6A3	6531	Mental disorder|Nervous system disease	marker/mechanism		18579413
122	dementia	Dementia	MESH:D003704	SLC9A8	23315	Mental disorder|Nervous system disease	marker/mechanism		19234771
123	dementia	Dementia	MESH:D003704	TREM2	54209	Mental disorder|Nervous system disease	marker/mechanism		18546367
124	parkinson disease	Parkinson Disease	MESH:D010300	ABCB1	5243	Nervous system disease	marker/mechanism		20558393
125	parkinson disease	Parkinson Disease	MESH:D010300	ADARB2	105	Nervous system disease	marker/mechanism		25475535
126	parkinson disease	Parkinson Disease	MESH:D010300	AIF1	199	Nervous system disease	marker/mechanism		19276553
127	parkinson disease	Parkinson Disease	MESH:D010300	ALDH2	217	Nervous system disease	marker/mechanism		24491970
128	parkinson disease	Parkinson Disease	MESH:D010300	ATP13A2	23400	Nervous system disease	marker/mechanism		23628791|25149416
129	parkinson disease	Parkinson Disease	MESH:D010300	ATPSYNBETA	43829	Nervous system disease	marker/mechanism		18353766
130	parkinson disease	Parkinson Disease	MESH:D010300	BAG5	9529	Nervous system disease	marker/mechanism		28348719
131	parkinson disease	Parkinson Disease	MESH:D010300	BDNF	627	Nervous system disease	marker/mechanism		19276553
132	parkinson disease	Parkinson Disease	MESH:D010300	BST1	683	Nervous system disease	marker/mechanism		19915576
133	parkinson disease	Parkinson Disease	MESH:D010300	CEACAM6	4680	Nervous system disease	marker/mechanism		25475535
134	parkinson disease	Parkinson Disease	MESH:D010300	CHP	43690	Nervous system disease	marker/mechanism		18353766
135	parkinson disease	Parkinson Disease	MESH:D010300	CNTNAP2	26047	Nervous system disease	marker/mechanism		25475535
136	parkinson disease	Parkinson Disease	MESH:D010300	CNX99A	44643	Nervous system disease	marker/mechanism		18353766
137	parkinson disease	Parkinson Disease	MESH:D010300	COL19A1	1310	Nervous system disease	marker/mechanism		25475535
138	parkinson disease	Parkinson Disease	MESH:D010300	CP	1356	Nervous system disease	marker/mechanism		19159062|25758665
139	parkinson disease	Parkinson Disease	MESH:D010300	CPR	33883	Nervous system disease	marker/mechanism		18353766
140	parkinson disease	Parkinson Disease	MESH:D010300	CPR64AA	38508	Nervous system disease	marker/mechanism		18353766
141	parkinson disease	Parkinson Disease	MESH:D010300	CPR66D	38990	Nervous system disease	marker/mechanism		18353766
142	parkinson disease	Parkinson Disease	MESH:D010300	CYP2D6	1565	Nervous system disease	marker/mechanism		14991823|15174030
143	parkinson disease	Parkinson Disease	MESH:D010300	CYP2E1	1571	Nervous system disease	marker/mechanism		16510128
144	parkinson disease	Parkinson Disease	MESH:D010300	DDC	1644	Nervous system disease	therapeutic		11445284|2969953
145	parkinson disease	Parkinson Disease	MESH:D010300	DDIT4	54541	Nervous system disease	therapeutic		17005863
146	parkinson disease	Parkinson Disease	MESH:D010300	DEFA4	1669	Nervous system disease	marker/mechanism		25475535
147	parkinson disease	Parkinson Disease	MESH:D010300	DNM1L	10059	Nervous system disease	marker/mechanism		28215578
148	parkinson disease	Parkinson Disease	MESH:D010300	DRAXIN	374946	Nervous system disease	marker/mechanism		25475535
149	parkinson disease	Parkinson Disease	MESH:D010300	DRD1	1812	Nervous system disease	therapeutic		8558425
150	parkinson disease	Parkinson Disease	MESH:D010300	DRD2	1813	Nervous system disease	therapeutic		8558425
151	parkinson disease	Parkinson Disease	MESH:D010300	EDN1	1906	Nervous system disease	marker/mechanism		19276553
152	parkinson disease	Parkinson Disease	MESH:D010300	ENO2	2026	Nervous system disease	marker/mechanism		30236862
153	parkinson disease	Parkinson Disease	MESH:D010300	FAX	39826	Nervous system disease	marker/mechanism		18353766
154	parkinson disease	Parkinson Disease	MESH:D010300	FBP1	2203	Nervous system disease	marker/mechanism		18353766
155	parkinson disease	Parkinson Disease	MESH:D010300	FCER2	2208	Nervous system disease	marker/mechanism		25475535
156	parkinson disease	Parkinson Disease	MESH:D010300	FGB	2244	Nervous system disease	marker/mechanism		23233872
157	parkinson disease	Parkinson Disease	MESH:D010300	GAK	2580	Nervous system disease	marker/mechanism		20711177
158	parkinson disease	Parkinson Disease	MESH:D010300	GBA1	2629	Nervous system disease	marker/mechanism		20947659|25064009
159	parkinson disease	Parkinson Disease	MESH:D010300	GDNF	2668	Nervous system disease	therapeutic		11031079|16324109
160	parkinson disease	Parkinson Disease	MESH:D010300	GFAP	2670	Nervous system disease	marker/mechanism		19276553
161	parkinson disease	Parkinson Disease	MESH:D010300	GPDH1	33824	Nervous system disease	marker/mechanism		18353766
162	parkinson disease	Parkinson Disease	MESH:D010300	GSTA4	2941	Nervous system disease	marker/mechanism		16510128
163	parkinson disease	Parkinson Disease	MESH:D010300	GSTM1	2944	Nervous system disease	marker/mechanism		17449559
164	parkinson disease	Parkinson Disease	MESH:D010300	GSTP1	2950	Nervous system disease	marker/mechanism		17190945|23721876
165	parkinson disease	Parkinson Disease	MESH:D010300	HBG1	3047	Nervous system disease	marker/mechanism		25475535
166	parkinson disease	Parkinson Disease	MESH:D010300	HFE	3077	Nervous system disease	marker/mechanism		16824219
167	parkinson disease	Parkinson Disease	MESH:D010300	HGF	3082	Nervous system disease	therapeutic		16791285
168	parkinson disease	Parkinson Disease	MESH:D010300	HLA-DRA	3122	Nervous system disease	marker/mechanism		20711177
169	parkinson disease	Parkinson Disease	MESH:D010300	HLA-DRB5	3127	Nervous system disease	marker/mechanism		27713094
170	parkinson disease	Parkinson Disease	MESH:D010300	HMOX1	3162	Nervous system disease	marker/mechanism		21318773
171	parkinson disease	Parkinson Disease	MESH:D010300	HSC70-3	32133	Nervous system disease	marker/mechanism		18353766
172	parkinson disease	Parkinson Disease	MESH:D010300	HSPA1A	3303	Nervous system disease	therapeutic		15585408
173	parkinson disease	Parkinson Disease	MESH:D010300	HSPA9	3313	Nervous system disease	marker/mechanism		16565515
174	parkinson disease	Parkinson Disease	MESH:D010300	IGF1R	3480	Nervous system disease	marker/mechanism		19276553
175	parkinson disease	Parkinson Disease	MESH:D010300	IGF2	3481	Nervous system disease	marker/mechanism		19276553
176	parkinson disease	Parkinson Disease	MESH:D010300	IGF2R	3482	Nervous system disease	marker/mechanism		19276553
177	parkinson disease	Parkinson Disease	MESH:D010300	IL6	3569	Nervous system disease	marker/mechanism		21318773
178	parkinson disease	Parkinson Disease	MESH:D010300	INS	3630	Nervous system disease	marker/mechanism		19276553
179	parkinson disease	Parkinson Disease	MESH:D010300	INSR	3643	Nervous system disease	marker/mechanism		19276553
180	parkinson disease	Parkinson Disease	MESH:D010300	KCNJ4	3761	Nervous system disease	therapeutic		18619942
181	parkinson disease	Parkinson Disease	MESH:D010300	KST	38418	Nervous system disease	marker/mechanism		18353766
182	parkinson disease	Parkinson Disease	MESH:D010300	LRRK2	120892	Nervous system disease	marker/mechanism		17388990|19915575|19915576|20205471|22043175|23017109|23472874|23628791|25149416|25475535|25631236
183	parkinson disease	Parkinson Disease	MESH:D010300	MAG	4099	Nervous system disease	marker/mechanism		19276553
184	parkinson disease	Parkinson Disease	MESH:D010300	MAOA	4128	Nervous system disease	marker/mechanism		17449559
185	parkinson disease	Parkinson Disease	MESH:D010300	MAOB	4129	Nervous system disease	marker/mechanism		21318773
186	parkinson disease	Parkinson Disease	MESH:D010300	MAP2	4133	Nervous system disease	marker/mechanism		30236862
187	parkinson disease	Parkinson Disease	MESH:D010300	MAP3K5	4217	Nervous system disease	marker/mechanism		21815648
188	parkinson disease	Parkinson Disease	MESH:D010300	MAPT	4137	Nervous system disease	marker/mechanism		19915575|20711177
189	parkinson disease	Parkinson Disease	MESH:D010300	MIR181C	406957	Nervous system disease	marker/mechanism		28770951
190	parkinson disease	Parkinson Disease	MESH:D010300	MLP60A	37853	Nervous system disease	marker/mechanism		18353766
191	parkinson disease	Parkinson Disease	MESH:D010300	MTA1	9112	Nervous system disease	marker/mechanism		27044752
192	parkinson disease	Parkinson Disease	MESH:D010300	MTHFR	4524	Nervous system disease	marker/mechanism		30726997
193	parkinson disease	Parkinson Disease	MESH:D010300	NCAPG2	54892	Nervous system disease	marker/mechanism		25475535
194	parkinson disease	Parkinson Disease	MESH:D010300	NECTIN2	5819	Nervous system disease	marker/mechanism		25475535
195	parkinson disease	Parkinson Disease	MESH:D010300	NGF	4803	Nervous system disease	marker/mechanism		19276553
196	parkinson disease	Parkinson Disease	MESH:D010300	NOS1	4842	Nervous system disease	marker/mechanism		26383258
197	parkinson disease	Parkinson Disease	MESH:D010300	NQO1	1728	Nervous system disease	marker/mechanism		17188257
198	parkinson disease	Parkinson Disease	MESH:D010300	OBP99B	43497	Nervous system disease	marker/mechanism		18353766
199	parkinson disease	Parkinson Disease	MESH:D010300	PARK16	100359403	Nervous system disease	marker/mechanism		19915575|19915576
200	parkinson disease	Parkinson Disease	MESH:D010300	PARK7	11315	Nervous system disease	marker/mechanism		15784737|17010972|20423725|20800516|22043175|22898350|23037695|23792957|25149416
201	parkinson disease	Parkinson Disease	MESH:D010300	PINK1	65018	Nervous system disease	marker/mechanism		17010972|21366594|22043175|24374061|25149416|30734931
202	parkinson disease	Parkinson Disease	MESH:D010300	PPARGC1A	10891	Nervous system disease	marker/mechanism		30236862
203	parkinson disease	Parkinson Disease	MESH:D010300	PRKN	5071	Nervous system disease	marker/mechanism		12588799|15198987|15882845|16573651|17010972|19946270|22043175|22841634|23628791|24582596|25149416|25631236|28284907
204	parkinson disease	Parkinson Disease	MESH:D010300	PRM	39002	Nervous system disease	marker/mechanism		18353766
205	parkinson disease	Parkinson Disease	MESH:D010300	RAB32	10981	Nervous system disease	marker/mechanism		38858457
206	parkinson disease	Parkinson Disease	MESH:D010300	RDGA	31826	Nervous system disease	marker/mechanism		18353766
207	parkinson disease	Parkinson Disease	MESH:D010300	RETININ	53564	Nervous system disease	marker/mechanism		18353766
208	parkinson disease	Parkinson Disease	MESH:D010300	RPL14	9045	Nervous system disease	marker/mechanism		18353766
209	parkinson disease	Parkinson Disease	MESH:D010300	RPL23A	6147	Nervous system disease	marker/mechanism		18353766
210	parkinson disease	Parkinson Disease	MESH:D010300	RPL6	6128	Nervous system disease	marker/mechanism		18353766
211	parkinson disease	Parkinson Disease	MESH:D010300	RPS8	6202	Nervous system disease	marker/mechanism		18353766
212	parkinson disease	Parkinson Disease	MESH:D010300	RTNL1	33721	Nervous system disease	marker/mechanism		18353766
213	parkinson disease	Parkinson Disease	MESH:D010300	SLC18A2	6571	Nervous system disease	marker/mechanism		16112329|34774656
214	parkinson disease	Parkinson Disease	MESH:D010300	SLC2A14	144195	Nervous system disease	marker/mechanism		25475535
215	parkinson disease	Parkinson Disease	MESH:D010300	SLC30A10	55532	Nervous system disease	marker/mechanism		25149416
216	parkinson disease	Parkinson Disease	MESH:D010300	SLC38A2	54407	Nervous system disease	therapeutic		35728354
217	parkinson disease	Parkinson Disease	MESH:D010300	SLC6A3	6531	Nervous system disease	marker/mechanism		16112329|16963468|19590691|9763484
218	parkinson disease	Parkinson Disease	MESH:D010300	SNCA	6622	Nervous system disease	marker/mechanism		11535288|12151787|12732244|12885775|14535945|15099020|17131421|17690948|18322262|18353766|18841091|19915575|19915576|20664293|20711177|21245015|21892157|22043175|22110584|22166454|22185909|22355530|24509835|24833599|25064009|25106480|25149416|25475535|25631236
219	parkinson disease	Parkinson Disease	MESH:D010300	SOD1	6647	Nervous system disease	marker/mechanism|therapeutic		16353238|21318773
220	parkinson disease	Parkinson Disease	MESH:D010300	SOD2	6648	Nervous system disease	marker/mechanism		17188257|18353766|25279756
221	parkinson disease	Parkinson Disease	MESH:D010300	TALDO1	6888	Nervous system disease	marker/mechanism		23233872
222	parkinson disease	Parkinson Disease	MESH:D010300	TCL1B	9623	Nervous system disease	marker/mechanism		25475535
223	parkinson disease	Parkinson Disease	MESH:D010300	TH	7054	Nervous system disease	marker/mechanism		30236862
224	parkinson disease	Parkinson Disease	MESH:D010300	TMEM230	29058	Nervous system disease	marker/mechanism		27270108
225	parkinson disease	Parkinson Disease	MESH:D010300	TNF	7124	Nervous system disease	marker/mechanism		21318773
226	parkinson disease	Parkinson Disease	MESH:D010300	TRPM2	7226	Nervous system disease	marker/mechanism		27957685
227	parkinson disease	Parkinson Disease	MESH:D010300	UP	104073	Nervous system disease	marker/mechanism		18353766
228	parkinson disease	Parkinson Disease	MESH:D010300	VPS35	55737	Nervous system disease	marker/mechanism		25149416
229	alzheimer disease	Alzheimer Disease	MESH:D000544	A2M	2	Mental disorder|Nervous system disease	marker/mechanism		15023809|9697696|9811940
230	alzheimer disease	Alzheimer Disease	MESH:D000544	ABCA7	10347	Mental disorder|Nervous system disease	marker/mechanism		21460840|25807283
231	alzheimer disease	Alzheimer Disease	MESH:D000544	ABI3	51225	Mental disorder|Nervous system disease	marker/mechanism		28714976
232	alzheimer disease	Alzheimer Disease	MESH:D000544	ACE	1636	Mental disorder|Nervous system disease	marker/mechanism		10643899|14872014|17192785|30820047|9916793
233	alzheimer disease	Alzheimer Disease	MESH:D000544	ACHE	43	Mental disorder|Nervous system disease	marker/mechanism		22944069|23047022
234	alzheimer disease	Alzheimer Disease	MESH:D000544	ADAM10	102	Mental disorder|Nervous system disease	marker/mechanism		30820047
235	alzheimer disease	Alzheimer Disease	MESH:D000544	ADAMTS1	9510	Mental disorder|Nervous system disease	marker/mechanism		30820047
236	alzheimer disease	Alzheimer Disease	MESH:D000544	AMFR	267	Mental disorder|Nervous system disease	marker/mechanism		22313999
237	alzheimer disease	Alzheimer Disease	MESH:D000544	APH1B	83464	Mental disorder|Nervous system disease	marker/mechanism		33589840
238	alzheimer disease	Alzheimer Disease	MESH:D000544	APOC1	341	Mental disorder|Nervous system disease	marker/mechanism		29107063|30319691
239	alzheimer disease	Alzheimer Disease	MESH:D000544	APOE	348	Mental disorder|Nervous system disease	marker/mechanism		19734902|20819998|24162737|24473795|27023435|29107063|30319691|30320580|8346443
240	alzheimer disease	Alzheimer Disease	MESH:D000544	APP	351	Mental disorder|Nervous system disease	marker/mechanism	104300	12192006|12572668|12746438|12852432|1497677|15590663|15591071|15993441|16204253|16266835|16325427|16492752|16651627|1671712|1678058|16969627|17239395|17430250|18583042|19286555|19818510|20111991|20157255|20640797|21157020|21209907|21980910|22507317|23827522|25352456|25714973|27117003|27567873|28448946|29420472|30320580
241	alzheimer disease	Alzheimer Disease	MESH:D000544	ARC	23237	Mental disorder|Nervous system disease	marker/mechanism		18503570
242	alzheimer disease	Alzheimer Disease	MESH:D000544	ATP5F1A	498	Mental disorder|Nervous system disease	marker/mechanism		19374891
243	alzheimer disease	Alzheimer Disease	MESH:D000544	ATP7	32142	Mental disorder|Nervous system disease	therapeutic		23827522
244	alzheimer disease	Alzheimer Disease	MESH:D000544	BACE1	23621	Mental disorder|Nervous system disease	marker/mechanism		16407166
245	alzheimer disease	Alzheimer Disease	MESH:D000544	BAX	581	Mental disorder|Nervous system disease	marker/mechanism		18077176
246	alzheimer disease	Alzheimer Disease	MESH:D000544	BCHE	590	Mental disorder|Nervous system disease	marker/mechanism		23022600
247	alzheimer disease	Alzheimer Disease	MESH:D000544	BCL2	596	Mental disorder|Nervous system disease	marker/mechanism		18077176
248	alzheimer disease	Alzheimer Disease	MESH:D000544	BDNF	627	Mental disorder|Nervous system disease	marker/mechanism		17344400
249	alzheimer disease	Alzheimer Disease	MESH:D000544	BIN1	274	Mental disorder|Nervous system disease	marker/mechanism		21460841|33589840
250	alzheimer disease	Alzheimer Disease	MESH:D000544	CALM1	801	Mental disorder|Nervous system disease	marker/mechanism		11470324
251	alzheimer disease	Alzheimer Disease	MESH:D000544	CASP3	836	Mental disorder|Nervous system disease	marker/mechanism		18077176
252	alzheimer disease	Alzheimer Disease	MESH:D000544	CASS4	57091	Mental disorder|Nervous system disease	marker/mechanism		30320580|33589840
253	alzheimer disease	Alzheimer Disease	MESH:D000544	CCDC6	8030	Mental disorder|Nervous system disease	marker/mechanism		33589840
254	alzheimer disease	Alzheimer Disease	MESH:D000544	CD2AP	23607	Mental disorder|Nervous system disease	marker/mechanism		21460840|21460841|30320580
255	alzheimer disease	Alzheimer Disease	MESH:D000544	CD33	945	Mental disorder|Nervous system disease	marker/mechanism		21460840|21460841
256	alzheimer disease	Alzheimer Disease	MESH:D000544	CHRNA7	1139	Mental disorder|Nervous system disease	marker/mechanism		18071042
257	alzheimer disease	Alzheimer Disease	MESH:D000544	CHRNB2	1141	Mental disorder|Nervous system disease	marker/mechanism		17192785
258	alzheimer disease	Alzheimer Disease	MESH:D000544	CLU	1191	Mental disorder|Nervous system disease	marker/mechanism		19734902|19734903|21460841
259	alzheimer disease	Alzheimer Disease	MESH:D000544	CR1	1378	Mental disorder|Nervous system disease	marker/mechanism		19734903|21460841
260	alzheimer disease	Alzheimer Disease	MESH:D000544	CRH	1392	Mental disorder|Nervous system disease	therapeutic		7477348
261	alzheimer disease	Alzheimer Disease	MESH:D000544	CST3	1471	Mental disorder|Nervous system disease	marker/mechanism|therapeutic		17192785|18026100
262	alzheimer disease	Alzheimer Disease	MESH:D000544	CTR1B	40989	Mental disorder|Nervous system disease	therapeutic		23827522
263	alzheimer disease	Alzheimer Disease	MESH:D000544	CTR1C	43668	Mental disorder|Nervous system disease	therapeutic		23827522
264	alzheimer disease	Alzheimer Disease	MESH:D000544	CYP2D6	1565	Mental disorder|Nervous system disease	marker/mechanism		7574463
265	alzheimer disease	Alzheimer Disease	MESH:D000544	CYP46A1	10858	Mental disorder|Nervous system disease	marker/mechanism		19286353
266	alzheimer disease	Alzheimer Disease	MESH:D000544	DHCR24	1718	Mental disorder|Nervous system disease	marker/mechanism		23042211
267	alzheimer disease	Alzheimer Disease	MESH:D000544	DPYSL2	1808	Mental disorder|Nervous system disease	marker/mechanism		19374891
268	alzheimer disease	Alzheimer Disease	MESH:D000544	EIF2S1	1965	Mental disorder|Nervous system disease	marker/mechanism		17406652
269	alzheimer disease	Alzheimer Disease	MESH:D000544	ENO1	2023	Mental disorder|Nervous system disease	marker/mechanism		19374891
270	alzheimer disease	Alzheimer Disease	MESH:D000544	EPHA1	2041	Mental disorder|Nervous system disease	marker/mechanism		21460840|21460841
271	alzheimer disease	Alzheimer Disease	MESH:D000544	ESR1	2099	Mental disorder|Nervous system disease	marker/mechanism		17192785
272	alzheimer disease	Alzheimer Disease	MESH:D000544	F2	2147	Mental disorder|Nervous system disease	marker/mechanism		8333868
273	alzheimer disease	Alzheimer Disease	MESH:D000544	GAPDHS	26330	Mental disorder|Nervous system disease	marker/mechanism		17192785
274	alzheimer disease	Alzheimer Disease	MESH:D000544	GSK3B	2932	Mental disorder|Nervous system disease	marker/mechanism		17409235|22944069
275	alzheimer disease	Alzheimer Disease	MESH:D000544	HFE	3077	Mental disorder|Nervous system disease	marker/mechanism		15060098|17047092
276	alzheimer disease	Alzheimer Disease	MESH:D000544	HLA-DRB5	3127	Mental disorder|Nervous system disease	marker/mechanism		27713094
277	alzheimer disease	Alzheimer Disease	MESH:D000544	HMOX1	3162	Mental disorder|Nervous system disease	marker/mechanism		11144356
278	alzheimer disease	Alzheimer Disease	MESH:D000544	IDE	3416	Mental disorder|Nervous system disease	marker/mechanism		17192785
279	alzheimer disease	Alzheimer Disease	MESH:D000544	IGF1	3479	Mental disorder|Nervous system disease	marker/mechanism		15750215
280	alzheimer disease	Alzheimer Disease	MESH:D000544	IGF1R	3480	Mental disorder|Nervous system disease	marker/mechanism		15750215
281	alzheimer disease	Alzheimer Disease	MESH:D000544	IGF2	3481	Mental disorder|Nervous system disease	marker/mechanism		15750215
282	alzheimer disease	Alzheimer Disease	MESH:D000544	IGF2R	3482	Mental disorder|Nervous system disease	marker/mechanism		15750215
283	alzheimer disease	Alzheimer Disease	MESH:D000544	IL1B	3553	Mental disorder|Nervous system disease	marker/mechanism		18675847
284	alzheimer disease	Alzheimer Disease	MESH:D000544	INPP5D	3635	Mental disorder|Nervous system disease	marker/mechanism		30320580
285	alzheimer disease	Alzheimer Disease	MESH:D000544	INS	3630	Mental disorder|Nervous system disease	marker/mechanism		15750215|9443474
286	alzheimer disease	Alzheimer Disease	MESH:D000544	INSR	3643	Mental disorder|Nervous system disease	marker/mechanism		24055495
287	alzheimer disease	Alzheimer Disease	MESH:D000544	IQCK	124152	Mental disorder|Nervous system disease	marker/mechanism		30820047
288	alzheimer disease	Alzheimer Disease	MESH:D000544	LEP	3952	Mental disorder|Nervous system disease	therapeutic		20157255
289	alzheimer disease	Alzheimer Disease	MESH:D000544	MAOB	4129	Mental disorder|Nervous system disease	marker/mechanism		21075085|7816197
290	alzheimer disease	Alzheimer Disease	MESH:D000544	MAPT	4137	Mental disorder|Nervous system disease	marker/mechanism		12852432|14517953|15750215|20157255|21715663|25352456|27117003
291	alzheimer disease	Alzheimer Disease	MESH:D000544	MIR100	406892	Mental disorder|Nervous system disease	marker/mechanism		25992776
292	alzheimer disease	Alzheimer Disease	MESH:D000544	MIR124A-3	723951	Mental disorder|Nervous system disease	therapeutic		28867212
293	alzheimer disease	Alzheimer Disease	MESH:D000544	MIR146A	406938	Mental disorder|Nervous system disease	marker/mechanism		22099153|25992776
294	alzheimer disease	Alzheimer Disease	MESH:D000544	MIR296	407022	Mental disorder|Nervous system disease	marker/mechanism		25992776
295	alzheimer disease	Alzheimer Disease	MESH:D000544	MIR3622B	100500871	Mental disorder|Nervous system disease	marker/mechanism		25992776
296	alzheimer disease	Alzheimer Disease	MESH:D000544	MIR375	494324	Mental disorder|Nervous system disease	marker/mechanism		25992776
297	alzheimer disease	Alzheimer Disease	MESH:D000544	MIR4467	100616367	Mental disorder|Nervous system disease	marker/mechanism		25992776
298	alzheimer disease	Alzheimer Disease	MESH:D000544	MIR505	574508	Mental disorder|Nervous system disease	marker/mechanism		25992776
299	alzheimer disease	Alzheimer Disease	MESH:D000544	MIR708	100126333	Mental disorder|Nervous system disease	marker/mechanism		25992776
300	alzheimer disease	Alzheimer Disease	MESH:D000544	MIR766	768218	Mental disorder|Nervous system disease	marker/mechanism		25992776
301	alzheimer disease	Alzheimer Disease	MESH:D000544	MPO	4353	Mental disorder|Nervous system disease	marker/mechanism	104300	15023809
302	alzheimer disease	Alzheimer Disease	MESH:D000544	MS4A4A	51338	Mental disorder|Nervous system disease	marker/mechanism		21460841
303	alzheimer disease	Alzheimer Disease	MESH:D000544	MTHFR	4524	Mental disorder|Nervous system disease	marker/mechanism		17192785
304	alzheimer disease	Alzheimer Disease	MESH:D000544	NCK2	8440	Mental disorder|Nervous system disease	marker/mechanism		33589840
305	alzheimer disease	Alzheimer Disease	MESH:D000544	NCSTN	23385	Mental disorder|Nervous system disease	marker/mechanism		17192785
306	alzheimer disease	Alzheimer Disease	MESH:D000544	NECTIN2	5819	Mental disorder|Nervous system disease	marker/mechanism		29107063|30319691|30320580
307	alzheimer disease	Alzheimer Disease	MESH:D000544	NOS3	4846	Mental disorder|Nervous system disease	marker/mechanism	104300	10514107|16813604
308	alzheimer disease	Alzheimer Disease	MESH:D000544	NPY	4852	Mental disorder|Nervous system disease	marker/mechanism		11709213
309	alzheimer disease	Alzheimer Disease	MESH:D000544	PCDH11X	27328	Mental disorder|Nervous system disease	marker/mechanism		19136949
310	alzheimer disease	Alzheimer Disease	MESH:D000544	PGRMC1	10857	Mental disorder|Nervous system disease	marker/mechanism		25390692
311	alzheimer disease	Alzheimer Disease	MESH:D000544	PICALM	8301	Mental disorder|Nervous system disease	marker/mechanism		19734902|21460841
312	alzheimer disease	Alzheimer Disease	MESH:D000544	PILRA	29992	Mental disorder|Nervous system disease	marker/mechanism		33589840
313	alzheimer disease	Alzheimer Disease	MESH:D000544	PLAU	5328	Mental disorder|Nervous system disease	marker/mechanism	104300
314	alzheimer disease	Alzheimer Disease	MESH:D000544	PLCG2	5336	Mental disorder|Nervous system disease	marker/mechanism		28714976
315	alzheimer disease	Alzheimer Disease	MESH:D000544	PPARG	5468	Mental disorder|Nervous system disease	marker/mechanism		15993441|16407166|30328325
316	alzheimer disease	Alzheimer Disease	MESH:D000544	PRNP	5621	Mental disorder|Nervous system disease	marker/mechanism		17192785
317	alzheimer disease	Alzheimer Disease	MESH:D000544	PSEN1	5663	Mental disorder|Nervous system disease	marker/mechanism		15622541|16449385|16651627|17192785|17573346|17962197|18227305|22507317|25352456|25714973|27117003|27567873|28448946|31467635|7596406
318	alzheimer disease	Alzheimer Disease	MESH:D000544	PSEN2	5664	Mental disorder|Nervous system disease	marker/mechanism		12925374|16651627|9050898
319	alzheimer disease	Alzheimer Disease	MESH:D000544	PTK2B	2185	Mental disorder|Nervous system disease	marker/mechanism		33589840
320	alzheimer disease	Alzheimer Disease	MESH:D000544	PYY	5697	Mental disorder|Nervous system disease	marker/mechanism		11709213
321	alzheimer disease	Alzheimer Disease	MESH:D000544	RELN	5649	Mental disorder|Nervous system disease	marker/mechanism		20610758
322	alzheimer disease	Alzheimer Disease	MESH:D000544	SLC2A4	6517	Mental disorder|Nervous system disease	marker/mechanism		24055495
323	alzheimer disease	Alzheimer Disease	MESH:D000544	SLC30A4	7782	Mental disorder|Nervous system disease	marker/mechanism		16580781
324	alzheimer disease	Alzheimer Disease	MESH:D000544	SLC30A6	55676	Mental disorder|Nervous system disease	marker/mechanism		16580781
325	alzheimer disease	Alzheimer Disease	MESH:D000544	SNAR-I	100170222	Mental disorder|Nervous system disease	marker/mechanism		30320580
326	alzheimer disease	Alzheimer Disease	MESH:D000544	SOD2	6648	Mental disorder|Nervous system disease	marker/mechanism		19374891
327	alzheimer disease	Alzheimer Disease	MESH:D000544	SPRED2	200734	Mental disorder|Nervous system disease	marker/mechanism		33589840
328	alzheimer disease	Alzheimer Disease	MESH:D000544	TF	7018	Mental disorder|Nervous system disease	marker/mechanism		15060098|17192785
329	alzheimer disease	Alzheimer Disease	MESH:D000544	TFAM	7019	Mental disorder|Nervous system disease	marker/mechanism		17192785
330	alzheimer disease	Alzheimer Disease	MESH:D000544	TNF	7124	Mental disorder|Nervous system disease	marker/mechanism		17192785
331	alzheimer disease	Alzheimer Disease	MESH:D000544	TOMM40	10452	Mental disorder|Nervous system disease	marker/mechanism		27023435|29107063|30319691|30320580
332	alzheimer disease	Alzheimer Disease	MESH:D000544	TPI1	7167	Mental disorder|Nervous system disease	marker/mechanism		19374891
333	alzheimer disease	Alzheimer Disease	MESH:D000544	TPP1	1200	Mental disorder|Nervous system disease	marker/mechanism		10320038
334	alzheimer disease	Alzheimer Disease	MESH:D000544	TREM2	54209	Mental disorder|Nervous system disease	marker/mechanism		24663666|28714976
335	alzheimer disease	Alzheimer Disease	MESH:D000544	TSPAN14	81619	Mental disorder|Nervous system disease	marker/mechanism		33589840
336	alzheimer disease	Alzheimer Disease	MESH:D000544	VEGFA	7422	Mental disorder|Nervous system disease	marker/mechanism		15732116
337	alzheimer disease	Alzheimer Disease	MESH:D000544	VSNL1	7447	Mental disorder|Nervous system disease	marker/mechanism		25806004
338	alzheimer disease	Alzheimer Disease	MESH:D000544	WWOX	51741	Mental disorder|Nervous system disease	marker/mechanism		30820047
339	amyotrophic lateral sclerosis	Amyotrophic Lateral Sclerosis	MESH:D000690	ACTL6B	51412	Metabolic disease|Nervous system disease	marker/mechanism		28973294
340	amyotrophic lateral sclerosis	Amyotrophic Lateral Sclerosis	MESH:D000690	ATXN2	6311	Metabolic disease|Nervous system disease	marker/mechanism		27377857|28478440
341	amyotrophic lateral sclerosis	Amyotrophic Lateral Sclerosis	MESH:D000690	C9ORF72	203228	Metabolic disease|Nervous system disease	marker/mechanism		25442110|27713094|28122516|28478440|28973294
342	amyotrophic lateral sclerosis	Amyotrophic Lateral Sclerosis	MESH:D000690	CAMK1G	57172	Metabolic disease|Nervous system disease	marker/mechanism		23624525
343	amyotrophic lateral sclerosis	Amyotrophic Lateral Sclerosis	MESH:D000690	CD40LG	959	Metabolic disease|Nervous system disease	therapeutic		20348957
344	amyotrophic lateral sclerosis	Amyotrophic Lateral Sclerosis	MESH:D000690	CFAP410	755	Metabolic disease|Nervous system disease	marker/mechanism		27455348
345	amyotrophic lateral sclerosis	Amyotrophic Lateral Sclerosis	MESH:D000690	CHMP2B	25978	Metabolic disease|Nervous system disease	marker/mechanism		16807408
346	amyotrophic lateral sclerosis	Amyotrophic Lateral Sclerosis	MESH:D000690	DBR1	51163	Metabolic disease|Nervous system disease	therapeutic		23104007
347	amyotrophic lateral sclerosis	Amyotrophic Lateral Sclerosis	MESH:D000690	DPP6	1804	Metabolic disease|Nervous system disease	marker/mechanism		18084291
348	amyotrophic lateral sclerosis	Amyotrophic Lateral Sclerosis	MESH:D000690	ERBB4	2066	Metabolic disease|Nervous system disease	marker/mechanism		32065797
349	amyotrophic lateral sclerosis	Amyotrophic Lateral Sclerosis	MESH:D000690	ERCC6L2	375748	Metabolic disease|Nervous system disease	marker/mechanism		30879219
350	amyotrophic lateral sclerosis	Amyotrophic Lateral Sclerosis	MESH:D000690	ESRRA	2101	Metabolic disease|Nervous system disease	marker/mechanism		22975021
351	amyotrophic lateral sclerosis	Amyotrophic Lateral Sclerosis	MESH:D000690	FUS	2521	Metabolic disease|Nervous system disease	marker/mechanism		28478440|29419416|29434138|30455313
352	amyotrophic lateral sclerosis	Amyotrophic Lateral Sclerosis	MESH:D000690	GFAP	2670	Metabolic disease|Nervous system disease	marker/mechanism		11723166
353	amyotrophic lateral sclerosis	Amyotrophic Lateral Sclerosis	MESH:D000690	GSR	2936	Metabolic disease|Nervous system disease	marker/mechanism		16681429
354	amyotrophic lateral sclerosis	Amyotrophic Lateral Sclerosis	MESH:D000690	GSTP1	2950	Metabolic disease|Nervous system disease	marker/mechanism		16109392
355	amyotrophic lateral sclerosis	Amyotrophic Lateral Sclerosis	MESH:D000690	MFN1	55669	Metabolic disease|Nervous system disease	marker/mechanism		22975021
356	amyotrophic lateral sclerosis	Amyotrophic Lateral Sclerosis	MESH:D000690	MFN2	9927	Metabolic disease|Nervous system disease	marker/mechanism		22975021
357	amyotrophic lateral sclerosis	Amyotrophic Lateral Sclerosis	MESH:D000690	MIR206	406989	Metabolic disease|Nervous system disease	marker/mechanism		22975021|27538595
358	amyotrophic lateral sclerosis	Amyotrophic Lateral Sclerosis	MESH:D000690	MIR214	406996	Metabolic disease|Nervous system disease	marker/mechanism		27538595
359	amyotrophic lateral sclerosis	Amyotrophic Lateral Sclerosis	MESH:D000690	MIR23A	407010	Metabolic disease|Nervous system disease	marker/mechanism		22975021
360	amyotrophic lateral sclerosis	Amyotrophic Lateral Sclerosis	MESH:D000690	MIR424	494336	Metabolic disease|Nervous system disease	marker/mechanism		27538595
361	amyotrophic lateral sclerosis	Amyotrophic Lateral Sclerosis	MESH:D000690	MIR455	619556	Metabolic disease|Nervous system disease	marker/mechanism		22975021
362	amyotrophic lateral sclerosis	Amyotrophic Lateral Sclerosis	MESH:D000690	MOBP	4336	Metabolic disease|Nervous system disease	marker/mechanism		27455348
363	amyotrophic lateral sclerosis	Amyotrophic Lateral Sclerosis	MESH:D000690	NEK1	4750	Metabolic disease|Nervous system disease	marker/mechanism		26945885|27455347
364	amyotrophic lateral sclerosis	Amyotrophic Lateral Sclerosis	MESH:D000690	NFE2L2	4780	Metabolic disease|Nervous system disease	therapeutic		27012417
365	amyotrophic lateral sclerosis	Amyotrophic Lateral Sclerosis	MESH:D000690	NRF1	4899	Metabolic disease|Nervous system disease	marker/mechanism		22975021
366	amyotrophic lateral sclerosis	Amyotrophic Lateral Sclerosis	MESH:D000690	OPTN	10133	Metabolic disease|Nervous system disease	marker/mechanism		21059646|25096716
367	amyotrophic lateral sclerosis	Amyotrophic Lateral Sclerosis	MESH:D000690	PLA2G4A	5321	Metabolic disease|Nervous system disease	marker/mechanism		15816863
368	amyotrophic lateral sclerosis	Amyotrophic Lateral Sclerosis	MESH:D000690	PON1	5444	Metabolic disease|Nervous system disease	marker/mechanism		28070599
369	amyotrophic lateral sclerosis	Amyotrophic Lateral Sclerosis	MESH:D000690	PPARGC1A	10891	Metabolic disease|Nervous system disease	marker/mechanism		22975021
370	amyotrophic lateral sclerosis	Amyotrophic Lateral Sclerosis	MESH:D000690	PPARGC1B	133522	Metabolic disease|Nervous system disease	marker/mechanism		22975021
371	amyotrophic lateral sclerosis	Amyotrophic Lateral Sclerosis	MESH:D000690	PTGS2	5743	Metabolic disease|Nervous system disease	marker/mechanism		11220737|15816863
372	amyotrophic lateral sclerosis	Amyotrophic Lateral Sclerosis	MESH:D000690	SCFD1	23256	Metabolic disease|Nervous system disease	marker/mechanism		27455348
373	amyotrophic lateral sclerosis	Amyotrophic Lateral Sclerosis	MESH:D000690	SIGMAR1	10280	Metabolic disease|Nervous system disease	marker/mechanism		24885036
374	amyotrophic lateral sclerosis	Amyotrophic Lateral Sclerosis	MESH:D000690	SLC1A2	6506	Metabolic disease|Nervous system disease	marker/mechanism		11723166
375	amyotrophic lateral sclerosis	Amyotrophic Lateral Sclerosis	MESH:D000690	SLC6A1	6529	Metabolic disease|Nervous system disease	marker/mechanism		20132478
376	amyotrophic lateral sclerosis	Amyotrophic Lateral Sclerosis	MESH:D000690	SMARCA4	6597	Metabolic disease|Nervous system disease	marker/mechanism		28973294
377	amyotrophic lateral sclerosis	Amyotrophic Lateral Sclerosis	MESH:D000690	SOD1	6647	Metabolic disease|Nervous system disease	marker/mechanism		10025816|10930589|11220737|11590119|11723166|12586733|12626432|12684256|16495328|17097207|17319283|17496168|18233996|19635794|19929749|20132483|20177826|20348957|20515040|21867702|22537108|23027932|23280792|23583883|24885036|25164820|26630559|28038988|28478440|29374221|29419416|29434186|29649360|30503815|33269387|7887412|9065559
378	amyotrophic lateral sclerosis	Amyotrophic Lateral Sclerosis	MESH:D000690	SOD2	6648	Metabolic disease|Nervous system disease	marker/mechanism		8866423
379	amyotrophic lateral sclerosis	Amyotrophic Lateral Sclerosis	MESH:D000690	SQSTM1	8878	Metabolic disease|Nervous system disease	marker/mechanism		19765191
380	amyotrophic lateral sclerosis	Amyotrophic Lateral Sclerosis	MESH:D000690	SS18L1	26039	Metabolic disease|Nervous system disease	marker/mechanism		28973294
381	amyotrophic lateral sclerosis	Amyotrophic Lateral Sclerosis	MESH:D000690	TARDBP	23435	Metabolic disease|Nervous system disease	marker/mechanism		18372902|21167262|22879928|23104007|23891805|24019256|24252504|26980269|28122516|28478440|29419416|30157956
382	amyotrophic lateral sclerosis	Amyotrophic Lateral Sclerosis	MESH:D000690	TNFRSF21	27242	Metabolic disease|Nervous system disease	marker/mechanism		24113175
383	amyotrophic lateral sclerosis	Amyotrophic Lateral Sclerosis	MESH:D000690	TP53	7157	Metabolic disease|Nervous system disease	marker/mechanism		17434459
384	amyotrophic lateral sclerosis	Amyotrophic Lateral Sclerosis	MESH:D000690	TUBA4A	7277	Metabolic disease|Nervous system disease	marker/mechanism		28478440
385	amyotrophic lateral sclerosis	Amyotrophic Lateral Sclerosis	MESH:D000690	UBB	7314	Metabolic disease|Nervous system disease	marker/mechanism		22994484
386	amyotrophic lateral sclerosis	Amyotrophic Lateral Sclerosis	MESH:D000690	UNC13A	23025	Metabolic disease|Nervous system disease	marker/mechanism		19734901
387	huntington disease	Huntington Disease	MESH:D006816	AIFM1	9131	Genetic disease (inborn)|Mental disorder|Nervous system disease	marker/mechanism		12930891
388	huntington disease	Huntington Disease	MESH:D006816	ATF5	22809	Genetic disease (inborn)|Mental disorder|Nervous system disease	marker/mechanism		28861715
389	huntington disease	Huntington Disease	MESH:D006816	CNR1	1268	Genetic disease (inborn)|Mental disorder|Nervous system disease	marker/mechanism		20929960
390	huntington disease	Huntington Disease	MESH:D006816	DIABLO	56616	Genetic disease (inborn)|Mental disorder|Nervous system disease	marker/mechanism		12930891
391	huntington disease	Huntington Disease	MESH:D006816	FAAH	2166	Genetic disease (inborn)|Mental disorder|Nervous system disease	marker/mechanism		20929960
392	huntington disease	Huntington Disease	MESH:D006816	GDNF	2668	Genetic disease (inborn)|Mental disorder|Nervous system disease	therapeutic		16943855
393	huntington disease	Huntington Disease	MESH:D006816	HTT	3064	Genetic disease (inborn)|Mental disorder|Nervous system disease	marker/mechanism	143100	15218539|15312898|16137562|17018277|17925440|18831068|19094060|19476553|20929960|21867705|28111121
394	huntington disease	Huntington Disease	MESH:D006816	IP6K2	51447	Genetic disease (inborn)|Mental disorder|Nervous system disease	marker/mechanism		21652713
395	huntington disease	Huntington Disease	MESH:D006816	LKB1	41673	Genetic disease (inborn)|Mental disorder|Nervous system disease	therapeutic		21909362
396	huntington disease	Huntington Disease	MESH:D006816	MAOA	4128	Genetic disease (inborn)|Mental disorder|Nervous system disease	marker/mechanism		21075085
397	huntington disease	Huntington Disease	MESH:D006816	MAOB	4129	Genetic disease (inborn)|Mental disorder|Nervous system disease	marker/mechanism		21075085
398	huntington disease	Huntington Disease	MESH:D006816	OGG1	4968	Genetic disease (inborn)|Mental disorder|Nervous system disease	marker/mechanism		19857538
399	huntington disease	Huntington Disease	MESH:D006816	RCAN1	1827	Genetic disease (inborn)|Mental disorder|Nervous system disease	marker/mechanism		19270310
400	huntington disease	Huntington Disease	MESH:D006816	SLC29A1	2030	Genetic disease (inborn)|Mental disorder|Nervous system disease	marker/mechanism		27567601
