# Supplementary material for: Mechanism of nimodipine in treating neurodegenerative diseases: in silico target identification and molecular dynamic simulation
Source: Front Pharmacol. 2025 Mar 13;16:1549953. doi: 10.3389/fphar.2025.1549953 (PMC11965916; doi:10.3389/fphar.2025.1549953)
Supplement: Supplementary file 2 [file Table3.xlsx]

## Sheet: Sheet1
Supplementary Table S3. Drug-disease Intersection Targets
No.	Gene Symbol	Protein Name	Source
1	ABCB1	ATP binding cassette subfamily B member 1	SwissTargetPrediction, GeneCards
2	CASP3	caspase 3	SwissTargetPrediction, CTD
3	CDK5R1	cyclin dependent kinase 5 regulatory subunit 1	SwissTargetPrediction
4	CNR1	cannabinoid receptor 1	SwissTargetPrediction
5	DRD2	dopamine receptor D2	SwissTargetPrediction, CTD, GeneCards
6	DRD3	dopamine receptor D3	SwissTargetPrediction, GeneCards
7	GSK3B	glycogen synthase kinase 3 beta	SwissTargetPrediction
8	IGF1R	insulin like growth factor 1 receptor	SwissTargetPrediction
9	LRRK2	leucine rich repeat kinase 2	SwissTargetPrediction
10	MAOB	monoamine oxidase B	SwissTargetPrediction
11	PDE1B	phosphodiesterase 1B	SwissTargetPrediction
12	ACHE	acetylcholinesterase (Cartwright blood group)	GeneCards
13	CHRNA7	cholinergic receptor nicotinic alpha 7 subunit	GeneCards
14	EDN1	endothelin 1	GeneCards
15	GFAP	glial fibrillary acidic protein	GeneCards
16	GRIA1	glutamate ionotropic receptor AMPA type subunit 1	GeneCards
17	GSR	glutathione-disulfide reductase	GeneCards
18	IL1A	interleukin 1 alpha	GeneCards
19	IL1B	interleukin 1 beta	GeneCards
20	MAOA	monoamine oxidase A	GeneCards
21	MAPT	microtubule associated protein tau	GeneCards
22	NOS1	nitric oxide synthase 1	GeneCards
23	SOD1	superoxide dismutase 1	GeneCards
24	TRH	thyrotropin releasing hormone	GeneCards
25	TRPM2	transient receptor potential cation channel subfamily M member 2	GeneCards
26	APP	amyloid beta precursor protein	CTD, GeneCards
27	BAX	BCL2 associated X, apoptosis regulator	CTD
28	BCL2	BCL2 apoptosis regulator	CTD
29	BDNF	brain derived neurotrophic factor	CTD, GeneCards
30	CLU	clusterin	CTD
31	MAP2	microtubule associated protein 2	CTD
32	TH	tyrosine hydroxylase	CTD, GeneCards
33	TNF	tumor necrosis factor	CTD
