# Supplementary material for: Mechanism of nimodipine in treating neurodegenerative diseases: in silico target identification and molecular dynamic simulation
Source: Front Pharmacol. 2025 Mar 13;16:1549953. doi: 10.3389/fphar.2025.1549953 (PMC11965916; doi:10.3389/fphar.2025.1549953)
Supplement: Supplementary file 3 [file Table4.xlsx]

## Sheet: Sheet1
Supplementary Table S4. Results of KEGG Enrichment Analysis
KEGG_A_class	KEGG_B_class	Pathway	out (32)	All (8372)	Pvalue	Qvalue	Pathway ID	Genes	K_IDs
Human Diseases	Neurodegenerative disease	Pathways of neurodegeneration - multiple diseases	16	499	4.96071e-12	9.27653e-10	ko05022	ENSG00000082701;ENSG00000087088;ENSG00000089250;ENSG00000115008;ENSG00000125538;ENSG00000142168;ENSG00000142192;ENSG00000155511;ENSG00000164305;ENSG00000171791;ENSG00000175344;ENSG00000176697;ENSG00000176749;ENSG00000186868;ENSG00000188906;ENSG00000232810	K03083+K02159+K13240+K04383+K04519+K04565+K04520+K05197+K02187+K02161+K04809+K04355+K11716+K04380+K08844+K03156
Human Diseases	Substance dependence	Cocaine addiction	6	49	2.36656e-08	2.21273e-06	ko05030	ENSG00000069535;ENSG00000149295;ENSG00000176697;ENSG00000176749;ENSG00000180176;ENSG00000189221	K00274+K04145+K04355+K11716+K00501+K00274
Human Diseases	Endocrine and metabolic disease	AGE-RAGE signaling pathway in diabetic complications	7	104	9.71375e-08	6.0549e-06	ko04933	ENSG00000078401;ENSG00000087088;ENSG00000115008;ENSG00000125538;ENSG00000164305;ENSG00000171791;ENSG00000232810	K16366+K02159+K04383+K04519+K02187+K02161+K03156
Organismal Systems	Nervous system	Dopaminergic synapse	7	137	6.44662e-07	2.9356e-05	ko04728	ENSG00000069535;ENSG00000082701;ENSG00000149295;ENSG00000151577;ENSG00000155511;ENSG00000180176;ENSG00000189221	K00274+K03083+K04145+K04146+K05197+K00501+K00274
Human Diseases	Neurodegenerative disease	Parkinson disease	9	286	7.8492e-07	2.9356e-05	ko05012	ENSG00000069535;ENSG00000087088;ENSG00000142168;ENSG00000149295;ENSG00000164305;ENSG00000180176;ENSG00000186868;ENSG00000188906;ENSG00000189221	K00274+K02159+K04565+K04145+K02187+K00501+K04380+K08844+K00274
Human Diseases	Neurodegenerative disease	Alzheimer disease	10	411	1.77672e-06	5.53743e-05	ko05010	ENSG00000082701;ENSG00000089250;ENSG00000115008;ENSG00000125538;ENSG00000142192;ENSG00000164305;ENSG00000175344;ENSG00000176749;ENSG00000186868;ENSG00000232810	K03083+K13240+K04383+K04519+K04520+K02187+K04809+K11716+K04380+K03156
Human Diseases	Infectious disease: viral	Measles	6	149	1.77689e-05	0.000474684	ko05162	ENSG00000082701;ENSG00000087088;ENSG00000115008;ENSG00000125538;ENSG00000164305;ENSG00000171791	K03083+K02159+K04383+K04519+K02187+K02161
Human Diseases	Endocrine and metabolic disease	Non-alcoholic fatty liver disease	6	171	3.87804e-05	0.000906491	ko04932	ENSG00000082701;ENSG00000087088;ENSG00000115008;ENSG00000125538;ENSG00000164305;ENSG00000232810	K03083+K02159+K04383+K04519+K02187+K03156
Human Diseases	Neurodegenerative disease	Prion disease	7	292	9.28136e-05	0.00192846	ko05020	ENSG00000082701;ENSG00000087088;ENSG00000115008;ENSG00000125538;ENSG00000142168;ENSG00000164305;ENSG00000232810	K03083+K02159+K04383+K04519+K04565+K02187+K03156
Environmental Information Processing	Signal transduction	MAPK signaling pathway	7	303	0.000117071	0.00218923	ko04010	ENSG00000115008;ENSG00000125538;ENSG00000140443;ENSG00000164305;ENSG00000176697;ENSG00000186868;ENSG00000232810	K04383+K04519+K05087+K02187+K04355+K04380+K03156
Human Diseases	Substance dependence	Amphetamine addiction	4	70	0.000135067	0.00229614	ko05031	ENSG00000069535;ENSG00000155511;ENSG00000180176;ENSG00000189221	K00274+K05197+K00501+K00274
Human Diseases	Cardiovascular disease	Lipid and atherosclerosis	6	221	0.000161197	0.00251199	ko05417	ENSG00000082701;ENSG00000087088;ENSG00000125538;ENSG00000164305;ENSG00000171791;ENSG00000232810	K03083+K02159+K04519+K02187+K02161+K03156
Human Diseases	Cardiovascular disease	Fluid shear stress and atherosclerosis	5	143	0.00018825	0.0027079	ko05418	ENSG00000078401;ENSG00000115008;ENSG00000125538;ENSG00000171791;ENSG00000232810	K16366+K04383+K04519+K02161+K03156
Cellular Processes	Cell growth and death	Apoptosis - multiple species	3	32	0.00023337	0.00296671	ko04215	ENSG00000087088;ENSG00000164305;ENSG00000171791	K02159+K02187+K02161
Human Diseases	Infectious disease: bacterial	Pertussis	4	81	0.000237972	0.00296671	ko05133	ENSG00000115008;ENSG00000125538;ENSG00000164305;ENSG00000232810	K04383+K04519+K02187+K03156
Human Diseases	Drug resistance: antineoplastic	EGFR tyrosine kinase inhibitor resistance	4	85	0.000286529	0.00334881	ko01521	ENSG00000082701;ENSG00000087088;ENSG00000140443;ENSG00000171791	K03083+K02159+K05087+K02161
Metabolism	Amino acid metabolism	Tyrosine metabolism	3	37	0.000360867	0.00360127	ko00350	ENSG00000069535;ENSG00000180176;ENSG00000189221	K00274+K00501+K00274
Environmental Information Processing	Signaling molecules and interaction	Neuroactive ligand-receptor interaction	7	364	0.000363436	0.00360127	ko04080	ENSG00000078401;ENSG00000118432;ENSG00000149295;ENSG00000151577;ENSG00000155511;ENSG00000170893;ENSG00000175344	K16366+K04277+K04145+K04146+K05197+K05253+K04809
Human Diseases	Infectious disease: bacterial	Tuberculosis	6	259	0.00038082	0.00360127	ko05152	ENSG00000087088;ENSG00000115008;ENSG00000125538;ENSG00000164305;ENSG00000171791;ENSG00000232810	K02159+K04383+K04519+K02187+K02161+K03156
Cellular Processes	Cell growth and death	Necroptosis	5	167	0.0003872	0.00360127	ko04217	ENSG00000087088;ENSG00000115008;ENSG00000125538;ENSG00000171791;ENSG00000232810	K02159+K04383+K04519+K02161+K03156
Human Diseases	Cancer: specific types	Colorectal cancer	4	93	0.000404421	0.00360127	ko05210	ENSG00000082701;ENSG00000087088;ENSG00000164305;ENSG00000171791	K03083+K02159+K02187+K02161
Organismal Systems	Immune system	IL-17 signaling pathway	4	96	0.000456454	0.00387986	ko04657	ENSG00000082701;ENSG00000125538;ENSG00000164305;ENSG00000232810	K03083+K04519+K02187+K03156
Human Diseases	Infectious disease: viral	Influenza A	5	177	0.000505802	0.00397692	ko05164	ENSG00000087088;ENSG00000115008;ENSG00000125538;ENSG00000164305;ENSG00000232810	K02159+K04383+K04519+K02187+K03156
Human Diseases	Neurodegenerative disease	Amyotrophic lateral sclerosis	7	385	0.000510407	0.00397692	ko05014	ENSG00000087088;ENSG00000089250;ENSG00000142168;ENSG00000155511;ENSG00000164305;ENSG00000171791;ENSG00000232810	K02159+K13240+K04565+K05197+K02187+K02161+K03156
Human Diseases	Immune disease	Graft-versus-host disease	3	43	0.000564308	0.00422102	ko05332	ENSG00000115008;ENSG00000125538;ENSG00000232810	K04383+K04519+K03156
Human Diseases	Endocrine and metabolic disease	Type I diabetes mellitus	3	48	0.000780693	0.00557176	ko04940	ENSG00000115008;ENSG00000125538;ENSG00000232810	K04383+K04519+K03156
Human Diseases	Substance dependence	Alcoholism	5	196	0.000804479	0.00557176	ko05034	ENSG00000069535;ENSG00000149295;ENSG00000176697;ENSG00000180176;ENSG00000189221	K00274+K04145+K04355+K00501+K00274
Environmental Information Processing	Signal transduction	TNF signaling pathway	4	115	0.000902842	0.00582178	ko04668	ENSG00000078401;ENSG00000125538;ENSG00000164305;ENSG00000232810	K16366+K04519+K02187+K03156
Organismal Systems	Nervous system	Serotonergic synapse	4	115	0.000902842	0.00582178	ko04726	ENSG00000069535;ENSG00000142192;ENSG00000164305;ENSG00000189221	K00274+K04520+K02187+K00274
Metabolism	Amino acid metabolism	Arginine and proline metabolism	3	52	0.000987242	0.00615381	ko00330	ENSG00000069535;ENSG00000089250;ENSG00000189221	K00274+K13240+K00274
Organismal Systems	Nervous system	Neurotrophin signaling pathway	4	128	0.00134557	0.00793068	ko04722	ENSG00000082701;ENSG00000087088;ENSG00000171791;ENSG00000176697	K03083+K02159+K02161+K04355
Human Diseases	Infectious disease: bacterial	Legionellosis	3	58	0.00135712	0.00793068	ko05134	ENSG00000125538;ENSG00000164305;ENSG00000232810	K04519+K02187+K03156
Organismal Systems	Nervous system	Long-term depression	3	61	0.00157067	0.00890049	ko04730	ENSG00000089250;ENSG00000140443;ENSG00000155511	K13240+K05087+K05197
Metabolism	Amino acid metabolism	Phenylalanine metabolism	2	16	0.00164271	0.0090349	ko00360	ENSG00000069535;ENSG00000189221	K00274+K00274
Human Diseases	Infectious disease: viral	Human cytomegalovirus infection	5	234	0.00177563	0.00948695	ko05163	ENSG00000082701;ENSG00000087088;ENSG00000125538;ENSG00000164305;ENSG00000232810	K03083+K02159+K04519+K02187+K03156
Cellular Processes	Cell growth and death	Apoptosis	4	140	0.00187249	0.00972655	ko04210	ENSG00000087088;ENSG00000164305;ENSG00000171791;ENSG00000232810	K02159+K02187+K02161+K03156
Human Diseases	Endocrine and metabolic disease	Alcoholic liver disease	4	146	0.00218339	0.011035	ko04936	ENSG00000082701;ENSG00000125538;ENSG00000164305;ENSG00000232810	K03083+K04519+K02187+K03156
Human Diseases	Immune disease	Inflammatory bowel disease	3	71	0.00243062	0.0119612	ko05321	ENSG00000115008;ENSG00000125538;ENSG00000232810	K04383+K04519+K03156
Human Diseases	Cancer: specific types	Gastric cancer	4	152	0.0025284	0.0120015	ko05226	ENSG00000082701;ENSG00000085563;ENSG00000087088;ENSG00000171791	K03083+K05658+K02159+K02161
Human Diseases	Drug resistance: antineoplastic	Platinum drug resistance	3	73	0.00263134	0.0120015	ko01524	ENSG00000087088;ENSG00000164305;ENSG00000171791	K02159+K02187+K02161
Cellular Processes	Cell growth and death	p53 signaling pathway	3	73	0.00263134	0.0120015	ko04115	ENSG00000087088;ENSG00000164305;ENSG00000171791	K02159+K02187+K02161
Human Diseases	Infectious disease: bacterial	Shigellosis	5	262	0.0029101	0.0129569	ko05131	ENSG00000082701;ENSG00000087088;ENSG00000125538;ENSG00000171791;ENSG00000232810	K03083+K02159+K04519+K02161+K03156
Human Diseases	Infectious disease: bacterial	Salmonella infection	5	266	0.00310716	0.0135125	ko05132	ENSG00000087088;ENSG00000125538;ENSG00000164305;ENSG00000171791;ENSG00000232810	K02159+K04519+K02187+K02161+K03156
Human Diseases	Infectious disease: viral	Hepatitis C	4	162	0.0031842	0.0135329	ko05160	ENSG00000082701;ENSG00000087088;ENSG00000164305;ENSG00000232810	K03083+K02159+K02187+K03156
Metabolism	Amino acid metabolism	Histidine metabolism	2	23	0.00340607	0.0141322	ko00340	ENSG00000069535;ENSG00000189221	K00274+K00274
Human Diseases	Infectious disease: viral	Hepatitis B	4	166	0.00347636	0.0141322	ko05161	ENSG00000087088;ENSG00000164305;ENSG00000171791;ENSG00000232810	K02159+K02187+K02161+K03156
Human Diseases	Cancer: specific types	Small cell lung cancer	3	94	0.00537143	0.0213715	ko05222	ENSG00000087088;ENSG00000164305;ENSG00000171791	K02159+K02187+K02161
Organismal Systems	Immune system	NOD-like receptor signaling pathway	4	190	0.00562189	0.0219019	ko04621	ENSG00000125538;ENSG00000142185;ENSG00000171791;ENSG00000232810	K04519+K04977+K02161+K03156
Human Diseases	Drug resistance: antineoplastic	Antifolate resistance	2	30	0.00575952	0.0219802	ko01523	ENSG00000125538;ENSG00000232810	K04519+K03156
Human Diseases	Drug resistance: antineoplastic	Endocrine resistance	3	101	0.00655845	0.0245286	ko01522	ENSG00000087088;ENSG00000140443;ENSG00000171791	K02159+K05087+K02161
Human Diseases	Cancer: specific types	Prostate cancer	3	102	0.00673978	0.0247125	ko05215	ENSG00000082701;ENSG00000140443;ENSG00000171791	K03083+K05087+K02161
Human Diseases	Neurodegenerative disease	Huntington disease	5	324	0.00716973	0.0257835	ko05016	ENSG00000087088;ENSG00000142168;ENSG00000155511;ENSG00000164305;ENSG00000176697	K02159+K04565+K05197+K02187+K04355
Human Diseases	Infectious disease: parasitic	Toxoplasmosis	3	114	0.00915139	0.0322889	ko05145	ENSG00000164305;ENSG00000171791;ENSG00000232810	K02187+K02161+K03156
Human Diseases	Infectious disease: viral	Human immunodeficiency virus 1 infection	4	223	0.00981533	0.0334002	ko05170	ENSG00000087088;ENSG00000164305;ENSG00000171791;ENSG00000232810	K02159+K02187+K02161+K03156
Organismal Systems	Nervous system	Cholinergic synapse	3	117	0.00982359	0.0334002	ko04725	ENSG00000087085;ENSG00000171791;ENSG00000175344	K01049+K02161+K04809
Environmental Information Processing	Signal transduction	HIF-1 signaling pathway	3	120	0.010524	0.0347	ko04066	ENSG00000078401;ENSG00000140443;ENSG00000171791	K16366+K05087+K02161
Human Diseases	Substance dependence	Nicotine addiction	2	41	0.010577	0.0347	ko05033	ENSG00000155511;ENSG00000175344	K05197+K04809
Environmental Information Processing	Signal transduction	cAMP signaling pathway	4	230	0.0109107	0.0351165	ko04024	ENSG00000078401;ENSG00000149295;ENSG00000155511;ENSG00000176697	K16366+K04145+K05197+K04355
Metabolism	Amino acid metabolism	Glycine, serine and threonine metabolism	2	42	0.0110795	0.0351165	ko00260	ENSG00000069535;ENSG00000189221	K00274+K00274
Environmental Information Processing	Signal transduction	Sphingolipid signaling pathway	3	125	0.0117549	0.036636	ko04071	ENSG00000087088;ENSG00000171791;ENSG00000232810	K02159+K02161+K03156
Metabolism	Amino acid metabolism	Tryptophan metabolism	2	45	0.0126492	0.0387772	ko00380	ENSG00000069535;ENSG00000189221	K00274+K00274
Organismal Systems	Development and regeneration	Osteoclast differentiation	3	130	0.0130658	0.0394081	ko04380	ENSG00000115008;ENSG00000125538;ENSG00000232810	K04383+K04519+K03156
Human Diseases	Cancer: overview	Pathways in cancer	6	546	0.015839	0.0470141	ko05200	ENSG00000078401;ENSG00000082701;ENSG00000087088;ENSG00000140443;ENSG00000164305;ENSG00000171791	K16366+K03083+K02159+K05087+K02187+K02161
