# Supplementary material for: Mechanism of nimodipine in treating neurodegenerative diseases: in silico target identification and molecular dynamic simulation
Source: Front Pharmacol. 2025 Mar 13;16:1549953. doi: 10.3389/fphar.2025.1549953 (PMC11965916; doi:10.3389/fphar.2025.1549953)
Supplement: Supplementary file 4 [file Table1.xlsx]

## Sheet: Sheet1
Supplementary Table S1. The Source of Nimodipine-Related Targets (Not Deduplicated)
No.	Symbol	Uniprot ID	Source	Probability for SwissTargetPrediction or Relevance Score for GeneCards
1	NR1H4	Q96RI1	SwissTargetPrediction	1
2	CNR1	P21554	SwissTargetPrediction	1
3	ADORA3	P0DMS8	SwissTargetPrediction	1
4	CYP2C9	P11712	SwissTargetPrediction	1
5	NR1I2	O75469	SwissTargetPrediction	1
6	CYP2C19	P33261	SwissTargetPrediction	1
7	ADORA1	P30542	SwissTargetPrediction	0.406077
8	AR	P10275	SwissTargetPrediction	0.281085
9	NR3C1	P04150	SwissTargetPrediction	0.264449
10	PGR	P06401	SwissTargetPrediction	0.23112
11	CACNA1C	Q13936	SwissTargetPrediction	0.17281
12	ABCB1	P08183	SwissTargetPrediction	0.139453
13	ADORA2A	P29274	SwissTargetPrediction	0.131156
14	DRD2	P14416	SwissTargetPrediction	0.131156
15	ADRA2B	P18089	SwissTargetPrediction	0.122827
16	HTR2C	P28335	SwissTargetPrediction	0.114495
17	KCNA5	P22460	SwissTargetPrediction	0.114495
18	ADRA1D	P25100	SwissTargetPrediction	0.114495
19	ADRA1A	P35348	SwissTargetPrediction	0.114495
20	CACNA1D	Q01668	SwissTargetPrediction	0.106166
21	PDE4B	Q07343	SwissTargetPrediction	0.106166
22	MYLK	Q15746	SwissTargetPrediction	0.106166
23	CCR2	P41597	SwissTargetPrediction	0.106166
24	PDE4D	Q08499	SwissTargetPrediction	0.106166
25	CYP1A2	P05177	SwissTargetPrediction	0.106166
26	ADRA2A	P08913	SwissTargetPrediction	0.106166
27	ADRA2C	P18825	SwissTargetPrediction	0.106166
28	ADRA1B	P35368	SwissTargetPrediction	0.106166
29	DRD3	P35462	SwissTargetPrediction	0.106166
30	PIK3CD	O00329	SwissTargetPrediction	0.106166
31	PIK3CB	P42338	SwissTargetPrediction	0.106166
32	PIK3CA	P42336	SwissTargetPrediction	0.106166
33	CNR2	P34972	SwissTargetPrediction	0.106166
34	CTSK	P43235	SwissTargetPrediction	0.106166
35	CTSS	P25774	SwissTargetPrediction	0.106166
36	CTSV	O60911	SwissTargetPrediction	0.106166
37	CTSL	P07711	SwissTargetPrediction	0.106166
38	CTSB	P07858	SwissTargetPrediction	0.106166
39	PDE9A	O76083	SwissTargetPrediction	0.106166
40	PDE10A	Q9Y233	SwissTargetPrediction	0.106166
41	PDE5A	O76074	SwissTargetPrediction	0.106166
42	FASN	P49327	SwissTargetPrediction	0.106166
43	MAPK8	P45983	SwissTargetPrediction	0.106166
44	MAP2K1	Q02750	SwissTargetPrediction	0.106166
45	NAMPT	P43490	SwissTargetPrediction	0.106166
46	MAPK14	Q16539	SwissTargetPrediction	0.106166
47	PDE1C	Q14123	SwissTargetPrediction	0.106166
48	TAAR1	Q96RJ0	SwissTargetPrediction	0.106166
49	PARP1	P09874	SwissTargetPrediction	0.106166
50	PYGL	P06737	SwissTargetPrediction	0.106166
51	LIPE	Q05469	SwissTargetPrediction	0.106166
52	SMG1	Q96Q15	SwissTargetPrediction	0.106166
53	EDNRA	P25101	SwissTargetPrediction	0.106166
54	MTOR	P42345	SwissTargetPrediction	0.106166
55	TRPV1	Q8NER1	SwissTargetPrediction	0.106166
56	CASP3	P42574	SwissTargetPrediction	0.106166
57	CHRM3	P20309	SwissTargetPrediction	0.106166
58	CASP7	P55210	SwissTargetPrediction	0.106166
59	PSMB9	P28065	SwissTargetPrediction	0.106166
60	PIK3CG	P48736	SwissTargetPrediction	0.106166
61	AKT1	P31749	SwissTargetPrediction	0.106166
62	PSMB8	P28062	SwissTargetPrediction	0.106166
63	BRD4	O60885	SwissTargetPrediction	0.106166
64	BRD3	Q15059	SwissTargetPrediction	0.106166
65	SRC	P12931	SwissTargetPrediction	0.106166
66	ROCK2	O75116	SwissTargetPrediction	0.106166
67	ROCK1	Q13464	SwissTargetPrediction	0.106166
68	MDM2	Q00987	SwissTargetPrediction	0.106166
69	WNT3A	P56704	SwissTargetPrediction	0.106166
70	EPHX2	P34913	SwissTargetPrediction	0.106166
71	PRKCD	Q05655	SwissTargetPrediction	0.106166
72	PRKCQ	Q04759	SwissTargetPrediction	0.106166
73	TNKS2	Q9H2K2	SwissTargetPrediction	0.106166
74	LRRK2	Q5S007	SwissTargetPrediction	0.106166
75	GSK3B	P49841	SwissTargetPrediction	0.106166
76	GCK	P35557	SwissTargetPrediction	0.106166
77	STAT3	P40763	SwissTargetPrediction	0.106166
78	BDKRB1	P46663	SwissTargetPrediction	0.106166
79	NPY5R	Q15761	SwissTargetPrediction	0.106166
80	CHEK1	O14757	SwissTargetPrediction	0.106166
81	MAP3K8	P41279	SwissTargetPrediction	0.106166
82	EIF2AK2	P19525	SwissTargetPrediction	0.106166
83	MAOB	P27338	SwissTargetPrediction	0.106166
84	OPRK1	P41145	SwissTargetPrediction	0.106166
85	PRKDC	P78527	SwissTargetPrediction	0.106166
86	PDE1A	P54750	SwissTargetPrediction	0.106166
87	PDE1B	Q01064	SwissTargetPrediction	0.106166
88	KIF11	P52732	SwissTargetPrediction	0.106166
89	ABL1	P00519	SwissTargetPrediction	0.106166
90	IGF1R	P08069	SwissTargetPrediction	0.106166
91	IMPDH2	P12268	SwissTargetPrediction	0.106166
92	KDR	P35968	SwissTargetPrediction	0.106166
93	BRAF	P15056	SwissTargetPrediction	0.106166
94	CDK5R1	Q15078	SwissTargetPrediction	0.106166
95	FLT3	P36888	SwissTargetPrediction	0.106166
96	CDK2	P24941	SwissTargetPrediction	0.106166
97	PIM1	P11309	SwissTargetPrediction	0.106166
98	DYRK1A	Q13627	SwissTargetPrediction	0.106166
99	MMP3	P08254	SwissTargetPrediction	0.106166
100	JAK2	O60674	SwissTargetPrediction	0.106166
101	CACNA1C	O60840	DrugBank	NA
102	CACNA1D	Q13698	DrugBank	NA
103	CACNA1F	Q02641	DrugBank	NA
104	CACNA1S	Q08289	DrugBank	NA
105	CACNB1	P54284	DrugBank	NA
106	CACNB2	O00305	DrugBank	NA
107	CACNB3	P08235	DrugBank	NA
108	CACNB4	P35869	DrugBank	NA
109	NR3C2	P08235	DrugBank	NA
110	AHR	P35869	DrugBank	NA
111	ANO1	Q5XXA6	CTD	NA
112	APP	P05067	CTD	NA
113	AR	P10275	CTD	NA
114	BAX	Q07812	CTD	NA
115	BAX	Q07812	CTD	NA
116	BCL2	P10415	CTD	NA
117	BCL2	P10415	CTD	NA
118	BDNF	P23560	CTD	NA
119	BIRC5	O15392	CTD	NA
120	CACNA1C	Q13936	CTD	NA
121	CALCA	P01258 P06881	CTD	NA
122	CAPN1	P07384	CTD	NA
123	CASP3	P42574	CTD	NA
124	CASP3	P42574	CTD	NA
125	CASP3	P42574	CTD	NA
126	CASP7	P55210	CTD	NA
127	CASP9	P55211	CTD	NA
128	CAT	P04040	CTD	NA
129	CFTR	P13569	CTD	NA
130	CFTR	P13569	CTD	NA
131	CGA	P01215	CTD	NA
132	CLU	P10909	CTD	NA
133	COL1A1	P02452	CTD	NA
134	CREB1	P16220	CTD	NA
135	CYCS	P99999	CTD	NA
136	CYP11A1	P05108	CTD	NA
137	CYP3A4	P08684	CTD	NA
138	DBH	P09172	CTD	NA
139	DRD2	P14416	CTD	NA
140	EGR1	P18146	CTD	NA
141	FOS	P01100	CTD	NA
142	FOS	P01100	CTD	NA
143	FSHB	P01225	CTD	NA
144	FTH1	P02794	CTD	NA
145	GJA1	P17302	CTD	NA
146	HAMP	P81172	CTD	NA
147	JUN	P05412	CTD	NA
148	KCNH2	Q12809	CTD	NA
149	LHB	P01229	CTD	NA
150	MAP2	P11137	CTD	NA
151	MAPK1	P28482	CTD	NA
152	MAPK3	P27361	CTD	NA
153	MMP13	P45452	CTD	NA
154	NCOA2	Q15596	CTD	NA
155	NPPC	P23582	CTD	NA
156	NR1H4	Q96RI1	CTD	NA
157	NR1I2	O75469	CTD	NA
158	OXT	P01178	CTD	NA
159	PRKCA	P17252	CTD	NA
160	RAF1	P04049	CTD	NA
161	SLC11A2	P49281	CTD	NA
162	STAR	P49675	CTD	NA
163	TH	P07101	CTD	NA
164	TIMP1	P01033	CTD	NA
165	TNF	P01375	CTD	NA
166	CACNA1C	Q13936	GeneCards	8.80766
167	EDN1	P05305	GeneCards	8.5209
168	CACNA1S	Q13698	GeneCards	7.34296
169	CACNA1D	Q01668	GeneCards	7.34296
170	CACNB4	O00305	GeneCards	7.20569
171	CACNB1	Q02641	GeneCards	7.20569
172	CACNB3	P54284	GeneCards	7.20569
173	CACNA1F	O60840	GeneCards	7.04675
174	ABCB1	P08183	GeneCards	6.95948
175	CYP3A5	P20815	GeneCards	6.95948
176	KRT17	Q04695	GeneCards	6.81916
177	CACNB2	Q08289	GeneCards	6.54229
178	TH	P07101	GeneCards	6.51034
179	CACNA1B	Q00975	GeneCards	6.49211
180	CACNA1H	O95180	GeneCards	5.10942
181	NOS2	P35228	GeneCards	5.08131
182	NR3C2	P08235	GeneCards	5.01874
183	EGR1	P18146	GeneCards	4.71827
184	CYP3A4	P08684	GeneCards	4.70981
185	ADCYAP1	P18509	GeneCards	4.66552
186	FOS	P01100	GeneCards	4.60295
187	HSPG2	P98160	GeneCards	4.60295
188	CACNA1I	Q9P0X4	GeneCards	4.60295
189	AHR	P35869	GeneCards	4.52141
190	CACNG1	Q06432	GeneCards	4.52141
191	CFTR	P13569	GeneCards	4.32455
192	CACNA1G	O43497	GeneCards	4.32455
193	GFAP	P14136	GeneCards	4.32455
194	NR1H4	Q96RI1	GeneCards	4.32455
195	CACNA1A	O00555	GeneCards	4.32455
196	CACNA1E	Q15878	GeneCards	4.32455
197	NTF3	P20783	GeneCards	4.32455
198	P2RX4	Q99571	GeneCards	4.32455
199	ATG4B	Q9Y4P1	GeneCards	4.32455
200	ATG3	Q9NT62	GeneCards	4.32455
201	ATG12	O94817	GeneCards	4.32455
202	ATG4C	Q96DT6	GeneCards	4.32455
203	ATG4A	Q8WYN0	GeneCards	4.32455
204	ATG4D	Q86TL0	GeneCards	4.32455
205	CCL2	P13500	GeneCards	1.9052
206	ACHE	P22303	GeneCards	1.9052
207	ATP1A2	P50993	GeneCards	1.81671
208	UCK2	Q9BZX2	GeneCards	1.76396
209	CYP2C9	P11712	GeneCards	1.28318
210	CYP2C19	P33261	GeneCards	1.28318
211	KNG1	P01042	GeneCards	0.998567
212	GSR	P00390	GeneCards	0.981733
213	HRH1	P35367	GeneCards	0.928984
214	CADPS	Q9ULU8	GeneCards	0.897995
215	GNRH1	P01148	GeneCards	0.897995
216	OPRK1	P41145	GeneCards	0.897995
217	TRPM2	O94759	GeneCards	0.866415
218	HTR3A	P46098	GeneCards	0.809508
219	STAR	P49675	GeneCards	0.809508
220	TSHB	P01222	GeneCards	0.809508
221	CGB5	P0DN86	GeneCards	0.809508
222	CREB1	P16220	GeneCards	0.784873
223	SLC8A1	P32418	GeneCards	0.784873
224	POU1F1	P28069	GeneCards	0.784873
225	ELANE	P08246	GeneCards	0.75676
226	CHRM3	P20309	GeneCards	0.75676
227	NOS1	P29475	GeneCards	0.75676
228	OPRM1	P35372	GeneCards	0.75676
229	RYR1	P21817	GeneCards	0.75676
230	CCL11	P51671	GeneCards	0.75676
231	CCR3	P51677	GeneCards	0.75676
232	CCL5	P13501	GeneCards	0.75676
233	CACNA2D2	Q9NY47	GeneCards	0.75676
234	PRLHR	P49683	GeneCards	0.720165
235	SOD1	P00441	GeneCards	0.69419
236	CAT	P04040	GeneCards	0.69419
237	PLAT	P00750	GeneCards	0.69419
238	IL1B	P01584	GeneCards	0.69419
239	PNPLA6	Q8IY17	GeneCards	0.69419
240	PRL	P01236	GeneCards	0.69419
241	TRH	P20396	GeneCards	0.69419
242	APP	P05067	GeneCards	0.612648
243	G6PD	P11413	GeneCards	0.612648
244	JUN	P05412	GeneCards	0.612648
245	MAPT	P10636	GeneCards	0.612648
246	MAOA	P21397	GeneCards	0.612648
247	MAPK8	P45983	GeneCards	0.612648
248	TRPC6	Q9Y210	GeneCards	0.612648
249	ADORA1	P30542	GeneCards	0.612648
250	MAPK10	P53779	GeneCards	0.612648
251	IL1A	P01583	GeneCards	0.612648
252	BDKRB2	P30411	GeneCards	0.612648
253	KHDRBS1	Q07666	GeneCards	0.612648
254	DNAH8	Q96JB1	GeneCards	0.612648
255	SLC24A3	Q9HC58	GeneCards	0.612648
256	ADAD1	Q96M93	GeneCards	0.612648
257	HCCAT5	NA	GeneCards	0.612648
258	STC1	P52823	GeneCards	0.588012
259	CERNA3	NA	GeneCards	0.440193
260	GRIA2	P42262	GeneCards	0.415787
261	NOTCH3	Q9UM47	GeneCards	0.415787
262	BDNF	P23560	GeneCards	0.415787
263	DRD2	P14416	GeneCards	0.415787
264	GRIA1	P42261	GeneCards	0.415787
265	GRIA3	P42263	GeneCards	0.415787
266	GRM1	Q13255	GeneCards	0.415787
267	GRIA4	P48058	GeneCards	0.415787
268	SLC12A2	P55011	GeneCards	0.415787
269	GRM5	P41594	GeneCards	0.415787
270	SP1	P08047	GeneCards	0.415787
271	DRD3	P35462	GeneCards	0.415787
272	PDE4A	P27815	GeneCards	0.415787
273	CHRNA7	P36544	GeneCards	0.415787
274	CLN3	Q13286	GeneCards	0.415787
275	SP4	Q02446	GeneCards	0.415787
276	DUSP19	Q8WTR2	GeneCards	0.415787
277	BTBD10	Q9BSF8	GeneCards	0.415787
