# Supplementary material for: Mechanism of nimodipine in treating neurodegenerative diseases: in silico target identification and molecular dynamic simulation
Source: Front Pharmacol. 2025 Mar 13;16:1549953. doi: 10.3389/fphar.2025.1549953 (PMC11965916; doi:10.3389/fphar.2025.1549953)
Supplement: Supplementary file 5 [file Table5.xlsx]

## Sheet: Sheet1
Supplymentary Table S5. Targets Model Information and Docking Parameters
Symbol	PDB ID	Resolution	Center-x	Center-y	Center-z	Size-x	Size-y	Size-z	Spacing	Binding Energy	Predicted Pocket Residues	Binding Residues
MAOA	2Z5Y	2.17	-40.596	-26.852	-14.722	60	60	60	0.375	-7.343	19ILE, 22GLY, 23ILE, 24SER, 243PRO, 244VAL, 272ALA, 273ILE, 274PRO, 277LEU, 280LYS, 281ILE, 401GLN, 402TYR, 407TYR, 43GLU, 434GLY, 435THR, 44ALA, 443GLY, 444TYR, 445MET, 448ALA, 45ARG, 49GLY, 50GLY, 51ARG, 52THR, 67GLY	66GLY, 67GLY, 69TYR, 215GLN, 406CYS, 407TYR, 444TYR, 445MET
GSK3B	4NM0	2.5	-8.52	33.582	-4.409	90	100	90	0.375	-6.447	129LEU, 133TYR, 153MSE, 154MSE, 157PHE, 159VAL, 167PHE, 187LEU, 188PHE, 191PHE, 192TRP, 41ARG, 44THR, 45PHE, 61TRP, 87PHE	173HIS, 176GLY, 236SER, 331PRO
MAOB	1GOS	3	53.945	155.084	27.753	60	60	60	0.375	-6.347	10VAL, 102PRO, 103PHE, 104PRO, 11GLY, 119TRP, 12GLY, 13GLY, 14ILE, 164LEU, 167LEU, 168PHE, 171LEU, 172CYS, 188TYR, 198ILE, 199ILE, 201THR, 206GLN, 235VAL, 263ALA, 264ILE, 265PRO, 268LEU, 294VAL, 296LYS, 314THR, 316ILE, 326TYR, 33LEU, 34GLU, 341MET, 343PHE, 35ALA, 36ARG, 388TRP, 393TYR, 394SER, 397CYS, 398TYR, 40GLY, 41GLY, 42ARG, 426THR, 43THR, 434GLY, 435TYR, 436MET, 439ALA, 57GLY, 58GLY, 59SER,…	167LEU, 170ASN, 318ASP, 347HIS
CASP3	1NME	1.6	31.999	16.526	62.475	70	70	70	0.375	-6.327	120SER, 121HIS, 122GLY, 123GLU, 128PHE, 161GLN, 162ALA, 163CYS, 165GLY, 166THR, 60GLY, 61MET, 62THR, 63SER, 64ARG, 65SER, 204TYR, 205SER, 206TRP, 207ARG, 256PHE	65SER, 163CYS, 204TYR, 206TRP, 207ARG, 256PHE
BCL2	8HTS	1.25	-9.338	4.206	-7.614	80	80	80	0.375	-6.215	104PHE, 108TYR, 111ASP, 112PHE, 115MET, 118GLN, 133VAL, 137LEU, 149ALA, 153PHE	104PHE, 108TYR, 112THE, 115MET, 133VAL, 137LEU, 149ALA, 153PHE
IL1B	8RYS	1.16	11.572	-14.107	-1.616	80	80	80	0.375	-6.137	Not Found	5SER, 64GLU, 65LYS, 68TYR, 87PRO
APP	1AAP	1.5	16.314	18.972	36.517	80	80	100	0.375	-6.002	A_22TYR, A_24ASP, A_26THR, A_27GLU, A_31ALA, A_32PRO, A_8GLN, A_9ALA, B_22TYR, B_24ASP, B_26THR, B_27GLU, B_8GLN, B_9ALA	A_9ALA, A_22TYR, B_8GLN, B_26THR, B_32PRO
GFAP	6A9P	2.21	-0.607	-285.419	824.339	50	126	50	1	-5.882	C_196GLU, C_199PHE, C_200LEU, C_203ILE, C_204HIS, C_207GLU, D_201ARG, D_204HIS, D_205GLU, D_208VAL, F_110THR, F_113ALA, F_117GLN, F_120LEU, F_121ARG, F_124ARG	A_130LEU, B_131THR, G181LEU, G_188ARG, G:191GLU
BAX	4S0O	1.9	36.452	0.234	19.362	80	80	80	0.375	-5.878	Chain B: 125LEU, 133ILE, 137MET, 28GLN, 31ILE, 32GLN, 35ALA, 41GLU, 45LEU, 46ALA, 47LEU	Chian B: 31ILE, 32GLN, 35ALA, 46ALA, 47LEU, 49PRO, 133ILE
BDNF	1B8M	2.75	1.961	30.459	7.472	80	80	80	0.375	-5.635	A_109CYS, A_11SER, A_110VAL, A_111CYS, A_112THR, A_12VAL, A_13CYS, A_15SER, A_81ARG, A_83THR, A_84GLN, A_85SER, B_117THR, B_118ALA, B_119CYS, B_120VAL, B_121CYS, B_15ALA, B_16VAL, B_17CYS, B_19ALA, B_21SER, B_57PHE, B_59THR, B_93LYS	A_81ARG, A_83THR, A_110VAL, B_15ALA, B_17CYS, B_19ALA, B_21SER, B_119CYS
IL1A	5UC6	2.1	88.899	62.39	100.086	70	70	70	0.375	-5.42	114GLU, 116HIS, 121TYR, 131PHE, 146PRO, 150THR	66ALA, 67LYS, 112PHE, 128PRO, 131PHE
TNF	1TNF	2.6	27.026	40.497	45.397	90	90	90	0.375	-5.381	A_119TYR, A_121GLY, A_57LEU, A_59TYR, B_119TYR, B_121GLY, B_57LEU, B_59TYR, C_119TYR, C_121GLY, C_57LEU, C_59TYR	C_26LEU, C_46ASN, C_90LYS, C_133SER, C_135GLU, C_136ILE, C_139PRO
Note: The unit of resolution is Å, and the unit of energy is kcal/mol. Pocket prediction was performed using PrankWeb based on P2RANK algorithm, only the most probable pockets' residues are listed. "Binding Residues" in the table include interactions such as conventional hydrogen bond, carbon hydrogen bond, pi-sigma interactions, pi-pi stack, amide-pi stack, alkyl interactions, pi-alkyl indteract…
